# Supplementary material for: Evaluation of the Microba Community Profiler for Taxonomic Profiling of Metagenomic Datasets From the Human Gut Microbiome
Source: Front Microbiol. 2021 Apr 20;12:643682. doi: 10.3389/fmicb.2021.643682 (PMC8093879; doi:10.3389/fmicb.2021.643682)
Supplement: Supplementary file 1 [file Presentation_1.zip]

Archive with 2 entries (2 files):
- Supplementary Materials/Supplementary Material.pdf
- Supplementary Materials/Supplementary Tables.xlsx
