# Supplementary material for: Evaluation of the Microba Community Profiler for Taxonomic Profiling of Metagenomic Datasets From the Human Gut Microbiome
Source: Front Microbiol. 2021 Apr 20;12:643682. doi: 10.3389/fmicb.2021.643682 (PMC8093879; doi:10.3389/fmicb.2021.643682)
Supplement: Supplementary file 1 [file Presentation_1.zip › Supplementary Materials/Supplementary Tables.xlsx]

## Sheet: Supp. Table 1
NCBI Accession	GTDB species	NCBI species	Completeness (%)	Contamination (%)	Quality score	No. contigs	No. undetermined bases	N50 contigs	NCBI assembly level	GTDB taxonomy	NCBI taxonomy
GCA_001695195.1	s__Aliarcobacter porcinus	s__[Arcobacter] porcinus	97.97	0	97.42	11	0	216430	Contig	d__Bacteria;p__Campylobacterota;c__Campylobacteria;o__Campylobacterales;f__Arcobacteraceae;g__Aliarcobacter;s__Aliarcobacter porcinus	d__Bacteria;p__Proteobacteria;c__Epsilonproteobacteria;o__Campylobacterales;f__Campylobacteraceae;g__Aliiarcobacter;s__[Arcobacter] porcinus
GCA_001695315.1	s__Aliarcobacter porcinus	s__[Arcobacter] porcinus	97.97	0.2	95.92	21	0	263408	Contig	d__Bacteria;p__Campylobacterota;c__Campylobacteria;o__Campylobacterales;f__Arcobacteraceae;g__Aliarcobacter;s__Aliarcobacter porcinus	d__Bacteria;p__Proteobacteria;c__Epsilonproteobacteria;o__Campylobacterales;f__Campylobacteraceae;g__Aliiarcobacter;s__[Arcobacter] porcinus
GCA_001695265.1	s__Aliarcobacter porcinus	s__[Arcobacter] porcinus	97.97	1.42	90.42	9	0	1193913	Contig	d__Bacteria;p__Campylobacterota;c__Campylobacteria;o__Campylobacterales;f__Arcobacteraceae;g__Aliarcobacter;s__Aliarcobacter porcinus	d__Bacteria;p__Proteobacteria;c__Epsilonproteobacteria;o__Campylobacterales;f__Campylobacteraceae;g__Aliiarcobacter;s__[Arcobacter] porcinus
GCA_002019695.1	s__Bacillus_AR clarkii	s__[Bacillus] clarkii	98.68	1.66	89.03	27	0	372692	Scaffold	d__Bacteria;p__Firmicutes;c__Bacilli;o__Bacillales;f__Salisediminibacteriaceae;g__Bacillus_AR;s__Bacillus_AR clarkii	d__Bacteria;p__Firmicutes;c__Bacilli;o__Bacillales;f__Sporolactobacillaceae;g__[Bacillus] clarkii_genus;s__[Bacillus] clarkii
GCA_000093085.1	s__Salisediminibacterium selenitireducens	s__[Bacillus] selenitireducens	99.34	0.88	194.89	1	0	3592487	Complete Genome	d__Bacteria;p__Firmicutes;c__Bacilli;o__Bacillales;f__Salisediminibacteriaceae;g__Salisediminibacterium;s__Salisediminibacterium selenitireducens	d__Bacteria;p__Firmicutes;c__Bacilli;o__Bacillales;f__Sporolactobacillaceae;g__[Bacillus] selenitireducens_genus;s__[Bacillus] selenitireducens
GCA_003096635.1	s__Ezakiella coagulans	s__[Bacteroides] coagulans	96.74	0	95.59	23	0	193859	Scaffold	d__Bacteria;p__Firmicutes_A;c__Clostridia;o__Tissierellales;f__Ezakiellaceae;g__Ezakiella;s__Ezakiella coagulans	d__Bacteria;p__Firmicutes;c__Tissierellia;o__[Bacteroides] coagulans_order;f__[Bacteroides] coagulans_family;g__[Bacteroides] coagulans_genus;s__[Bacteroides] coagulans
GCA_000155855.1	s__Bacteroides_F pectinophilus	s__[Bacteroides] pectinophilus	93.06	0	91.21	37	0	861672	Scaffold	d__Bacteria;p__Firmicutes_A;c__Clostridia;o__Lachnospirales;f__Lachnospiraceae;g__Bacteroides_F;s__Bacteroides_F pectinophilus	d__Bacteria;p__Firmicutes;c__Clostridia;o__Clostridiales;f__[Bacteroides] pectinophilus_family;g__[Bacteroides] pectinophilus_genus;s__[Bacteroides] pectinophilus
GCA_000687555.1	s__Hungatella aerotolerans	s__[Clostridium] aerotolerans	99.37	0	96.87	50	0	213027	Contig	d__Bacteria;p__Firmicutes_A;c__Clostridia;o__Lachnospirales;f__Lachnospiraceae;g__Hungatella;s__Hungatella aerotolerans	d__Bacteria;p__Firmicutes;c__Clostridia;o__Clostridiales;f__Lachnospiraceae;g__Lachnoclostridium;s__[Clostridium] aerotolerans
GCA_900112885.1	s__Clostridium_R aminophilum	s__[Clostridium] aminophilum	98.73	0	96.98	35	0	171405	Scaffold	d__Bacteria;p__Firmicutes_A;c__Clostridia;o__Lachnospirales;f__Lachnospiraceae;g__Clostridium_R;s__Clostridium_R aminophilum	d__Bacteria;p__Firmicutes;c__Clostridia;o__Clostridiales;f__Lachnospiraceae;g__Lachnoclostridium;s__[Clostridium] aminophilum
GCA_900205965.1	s__Hungatella amygdalinum	s__[Clostridium] amygdalinum	99.37	2.06	84.32	95	0	212923	Contig	d__Bacteria;p__Firmicutes_A;c__Clostridia;o__Lachnospirales;f__Lachnospiraceae;g__Hungatella;s__Hungatella amygdalinum	d__Bacteria;p__Firmicutes;c__Clostridia;o__Clostridiales;f__Lachnospiraceae;g__Lachnoclostridium;s__[Clostridium] amygdalinum
GCA_002234575.2	s__Clostridium_M bolteae	s__[Clostridium] bolteae	99.32	0	199.22	2	0	6570176	Complete Genome	d__Bacteria;p__Firmicutes_A;c__Clostridia;o__Lachnospirales;f__Lachnospiraceae;g__Clostridium_M;s__Clostridium_M bolteae	d__Bacteria;p__Firmicutes;c__Clostridia;o__Clostridiales;f__Lachnospiraceae;g__Lachnoclostridium;s__[Clostridium] bolteae
GCA_000371705.1	s__Clostridium_M bolteae	s__[Clostridium] bolteae	99.32	0	98.42	18	0	622568	Scaffold	d__Bacteria;p__Firmicutes_A;c__Clostridia;o__Lachnospirales;f__Lachnospiraceae;g__Clostridium_M;s__Clostridium_M bolteae	d__Bacteria;p__Firmicutes;c__Clostridia;o__Clostridiales;f__Lachnospiraceae;g__Lachnoclostridium;s__[Clostridium] bolteae
GCA_000371645.1	s__Clostridium_M bolteae	s__[Clostridium] bolteae	99.32	0	97.07	45	0	263157	Scaffold	d__Bacteria;p__Firmicutes_A;c__Clostridia;o__Lachnospirales;f__Lachnospiraceae;g__Clostridium_M;s__Clostridium_M bolteae	d__Bacteria;p__Firmicutes;c__Clostridia;o__Clostridiales;f__Lachnospiraceae;g__Lachnoclostridium;s__[Clostridium] bolteae
GCA_002797975.1	s__Hungatella celerecrescens	s__[Clostridium] celerecrescens	99.37	0	99.32	1	0	5272838	Contig	d__Bacteria;p__Firmicutes_A;c__Clostridia;o__Lachnospirales;f__Lachnospiraceae;g__Hungatella;s__Hungatella celerecrescens	d__Bacteria;p__Firmicutes;c__Clostridia;o__Clostridiales;f__Lachnospiraceae;g__Lachnoclostridium;s__[Clostridium] celerecrescens
GCA_000953215.1	s__Ruminiclostridium_D cellulosi	s__[Clostridium] cellulosi	98.32	0.67	194.92	1	0	2229578	Complete Genome	d__Bacteria;p__Firmicutes_A;c__Clostridia;o__Oscillospirales;f__Ethanoligenenaceae;g__Ruminiclostridium_D;s__Ruminiclostridium_D cellulosi	d__Bacteria;p__Firmicutes;c__Clostridia;o__Clostridiales;f__Ruminococcaceae;g__[Clostridium] cellulosi_genus;s__[Clostridium] cellulosi
GCA_900115855.1	s__Clostridium_M citroniae	s__[Clostridium] citroniae	98.73	0	97.38	27	0	552484	Scaffold	d__Bacteria;p__Firmicutes_A;c__Clostridia;o__Lachnospirales;f__Lachnospiraceae;g__Clostridium_M;s__Clostridium_M citroniae	d__Bacteria;p__Firmicutes;c__Clostridia;o__Clostridiales;f__Lachnospiraceae;g__Lachnoclostridium;s__[Clostridium] citroniae
GCA_000233455.1	s__Clostridium_M citroniae	s__[Clostridium] citroniae	99.37	0	95.17	84	0	189591	Scaffold	d__Bacteria;p__Firmicutes_A;c__Clostridia;o__Lachnospirales;f__Lachnospiraceae;g__Clostridium_M;s__Clostridium_M citroniae	d__Bacteria;p__Firmicutes;c__Clostridia;o__Clostridiales;f__Lachnospiraceae;g__Lachnoclostridium;s__[Clostridium] citroniae
GCA_001078435.1	s__Clostridium_M citroniae	s__[Clostridium] citroniae	98.73	0	94.18	91	0	137765	Scaffold	d__Bacteria;p__Firmicutes_A;c__Clostridia;o__Lachnospirales;f__Lachnospiraceae;g__Clostridium_M;s__Clostridium_M citroniae	d__Bacteria;p__Firmicutes;c__Clostridia;o__Clostridiales;f__Lachnospiraceae;g__Lachnoclostridium;s__[Clostridium] citroniae
GCA_000371405.1	s__Clostridium_M clostridioforme	s__[Clostridium] clostridioforme	99.32	0	96.97	47	0	375603	Scaffold	d__Bacteria;p__Firmicutes_A;c__Clostridia;o__Lachnospirales;f__Lachnospiraceae;g__Clostridium_M;s__Clostridium_M clostridioforme	d__Bacteria;p__Firmicutes;c__Clostridia;o__Clostridiales;f__Lachnospiraceae;g__Lachnoclostridium;s__[Clostridium] clostridioforme
GCA_000371505.1	s__Clostridium_M clostridioforme	s__[Clostridium] clostridioforme	99.32	0.28	92.97	99	0	113444	Scaffold	d__Bacteria;p__Firmicutes_A;c__Clostridia;o__Lachnospirales;f__Lachnospiraceae;g__Clostridium_M;s__Clostridium_M clostridioforme	d__Bacteria;p__Firmicutes;c__Clostridia;o__Clostridiales;f__Lachnospiraceae;g__Lachnoclostridium;s__[Clostridium] clostridioforme
GCA_900447015.1	s__Clostridium_M clostridioforme	s__[Clostridium] clostridioforme	99.32	1.13	92.62	21	0	468658	Contig	d__Bacteria;p__Firmicutes_A;c__Clostridia;o__Lachnospirales;f__Lachnospiraceae;g__Clostridium_M;s__Clostridium_M clostridioforme	d__Bacteria;p__Firmicutes;c__Clostridia;o__Clostridiales;f__Lachnospiraceae;g__Lachnoclostridium;s__[Clostridium] clostridioforme
GCA_002221545.1	s__Clostridium_M clostridioforme	s__[Clostridium] clostridioforme	99.32	1.27	92.17	16	0	835505	Contig	d__Bacteria;p__Firmicutes_A;c__Clostridia;o__Lachnospirales;f__Lachnospiraceae;g__Clostridium_M;s__Clostridium_M clostridioforme	d__Bacteria;p__Firmicutes;c__Clostridia;o__Clostridiales;f__Lachnospiraceae;g__Lachnoclostridium;s__[Clostridium] clostridioforme
GCA_900113155.1	s__Clostridium_M clostridioforme	s__[Clostridium] clostridioforme	99.32	0.11	91.32	149	0	79544	Scaffold	d__Bacteria;p__Firmicutes_A;c__Clostridia;o__Lachnospirales;f__Lachnospiraceae;g__Clostridium_M;s__Clostridium_M clostridioforme	d__Bacteria;p__Firmicutes;c__Clostridia;o__Clostridiales;f__Lachnospiraceae;g__Lachnoclostridium;s__[Clostridium] clostridioforme
GCA_002803405.1	s__Erysipelatoclostridium cocleatum	s__[Clostridium] cocleatum	99.06	0	96.61	49	0	118946	Scaffold	d__Bacteria;p__Firmicutes;c__Bacilli;o__Erysipelotrichales;f__Erysipelatoclostridiaceae;g__Erysipelatoclostridium;s__Erysipelatoclostridium cocleatum	d__Bacteria;p__Firmicutes;c__Erysipelotrichia;o__Erysipelotrichales;f__Erysipelotrichaceae;g__Erysipelatoclostridium;s__[Clostridium] cocleatum
GCA_000499525.1	s__Romboutsia dakarense	s__[Clostridium] dakarense	98.36	0.35	83.76	257	0	27075	Scaffold	d__Bacteria;p__Firmicutes_A;c__Clostridia;o__Peptostreptococcales;f__Peptostreptococcaceae;g__Romboutsia;s__Romboutsia dakarense	d__Bacteria;p__Firmicutes;c__Clostridia;o__Clostridiales;f__Peptostreptococcaceae;g__Romboutsia;s__[Clostridium] dakarense
GCA_900111235.1	s__Clostridium_N fimetarium	s__[Clostridium] fimetarium	99.33	0.34	95.23	48	0	228153	Contig	d__Bacteria;p__Firmicutes_A;c__Clostridia;o__Lachnospirales;f__Lachnospiraceae;g__Clostridium_N;s__Clostridium_N fimetarium	d__Bacteria;p__Firmicutes;c__Clostridia;o__Clostridiales;f__Lachnospiraceae;g__Lachnoclostridium;s__[Clostridium] fimetarium
GCA_001311035.1	s__Faecalicatena glycyrrhizinilyticum	s__[Clostridium] glycyrrhizinilyticum	98.83	0	95.58	65	0	112462	Contig	d__Bacteria;p__Firmicutes_A;c__Clostridia;o__Lachnospirales;f__Lachnospiraceae;g__Faecalicatena;s__Faecalicatena glycyrrhizinilyticum	d__Bacteria;p__Firmicutes;c__Clostridia;o__Clostridiales;f__Lachnospiraceae;g__Lachnoclostridium;s__[Clostridium] glycyrrhizinilyticum
GCA_000156055.1	s__Clostridium_U hiranonis	s__[Clostridium] hiranonis	100	0	95	100	0	44913	Scaffold	d__Bacteria;p__Firmicutes_A;c__Clostridia;o__Peptostreptococcales;f__Peptostreptococcaceae;g__Clostridium_U;s__Clostridium_U hiranonis	d__Bacteria;p__Firmicutes;c__Clostridia;o__Clostridiales;f__Peptostreptococcaceae;g__[Clostridium] hiranonis_genus;s__[Clostridium] hiranonis
GCA_000156515.1	s__Dorea hylemonae	s__[Clostridium] hylemonae	98.44	0.29	88.64	167	0	206536	Scaffold	d__Bacteria;p__Firmicutes_A;c__Clostridia;o__Lachnospirales;f__Lachnospiraceae;g__Dorea;s__Dorea hylemonae	d__Bacteria;p__Firmicutes;c__Clostridia;o__Clostridiales;f__Lachnospiraceae;g__Lachnoclostridium;s__[Clostridium] hylemonae
GCA_000526995.1	s__Hungatella indolis	s__[Clostridium] indolis	99.37	0.95	94.57	1	0	6383701	Contig	d__Bacteria;p__Firmicutes_A;c__Clostridia;o__Lachnospirales;f__Lachnospiraceae;g__Hungatella;s__Hungatella indolis	d__Bacteria;p__Firmicutes;c__Clostridia;o__Clostridiales;f__Lachnospiraceae;g__Lachnoclostridium;s__[Clostridium] indolis
GCA_002814255.1	s__Absiella innocuum	s__[Clostridium] innocuum	100	0	99.85	3	0	4339664	Contig	d__Bacteria;p__Firmicutes;c__Bacilli;o__Erysipelotrichales;f__Erysipelotrichaceae;g__Absiella;s__Absiella innocuum	d__Bacteria;p__Firmicutes;c__Erysipelotrichia;o__Erysipelotrichales;f__Erysipelotrichaceae;g__Erysipelatoclostridium;s__[Clostridium] innocuum
GCA_000371425.1	s__Absiella innocuum	s__[Clostridium] innocuum	100	0	99.1	18	0	941873	Scaffold	d__Bacteria;p__Firmicutes;c__Bacilli;o__Erysipelotrichales;f__Erysipelotrichaceae;g__Absiella;s__Absiella innocuum	d__Bacteria;p__Firmicutes;c__Erysipelotrichia;o__Erysipelotrichales;f__Erysipelotrichaceae;g__Erysipelatoclostridium;s__[Clostridium] innocuum
GCA_002221705.2	s__Absiella innocuum	s__[Clostridium] innocuum	100	0.94	94.7	12	0	3748147	Chromosome	d__Bacteria;p__Firmicutes;c__Bacilli;o__Erysipelotrichales;f__Erysipelotrichaceae;g__Absiella;s__Absiella innocuum	d__Bacteria;p__Firmicutes;c__Erysipelotrichia;o__Erysipelotrichales;f__Erysipelotrichaceae;g__Erysipelatoclostridium;s__[Clostridium] innocuum
GCA_003149285.1	s__Absiella innocuum	s__[Clostridium] innocuum	100	1.89	88.65	38	0	268944	Scaffold	d__Bacteria;p__Firmicutes;c__Bacilli;o__Erysipelotrichales;f__Erysipelotrichaceae;g__Absiella;s__Absiella innocuum	d__Bacteria;p__Firmicutes;c__Erysipelotrichia;o__Erysipelotrichales;f__Erysipelotrichaceae;g__Erysipelatoclostridium;s__[Clostridium] innocuum
GCA_000763955.1	s__Absiella innocuum	s__[Clostridium] innocuum	100	0	75.85	483	0	66302	Contig	d__Bacteria;p__Firmicutes;c__Bacilli;o__Erysipelotrichales;f__Erysipelotrichaceae;g__Absiella;s__Absiella innocuum	d__Bacteria;p__Firmicutes;c__Erysipelotrichia;o__Erysipelotrichales;f__Erysipelotrichaceae;g__Erysipelatoclostridium;s__[Clostridium] innocuum
GCA_003024655.1	s__Clostridium_M lavalense	s__[Clostridium] lavalense	99.22	0	94.2157	100	86	204691	Contig	d__Bacteria;p__Firmicutes_A;c__Clostridia;o__Lachnospirales;f__Lachnospiraceae;g__Clostridium_M;s__Clostridium_M lavalense	d__Bacteria;p__Firmicutes;c__Clostridia;o__Clostridiales;f__Lachnospiraceae;g__Lachnoclostridium;s__[Clostridium] lavalense
GCA_900102595.1	s__Clostridium_M lavalense	s__[Clostridium] lavalense	99.22	0	94.12	102	0	136945	Scaffold	d__Bacteria;p__Firmicutes_A;c__Clostridia;o__Lachnospirales;f__Lachnospiraceae;g__Clostridium_M;s__Clostridium_M lavalense	d__Bacteria;p__Firmicutes;c__Clostridia;o__Clostridiales;f__Lachnospiraceae;g__Lachnoclostridium;s__[Clostridium] lavalense
GCA_000154345.1	s__Clostridium_A leptum	s__[Clostridium] leptum	99.33	0	98.23	22	0	452649	Scaffold	d__Bacteria;p__Firmicutes_A;c__Clostridia;o__Oscillospirales;f__Acutalibacteraceae;g__Clostridium_A;s__Clostridium_A leptum	d__Bacteria;p__Firmicutes;c__Clostridia;o__Clostridiales;f__Ruminococcaceae;g__[Clostridium] leptum_genus;s__[Clostridium] leptum
GCA_000158655.1	s__Massilioclostridium methylpentosum	s__[Clostridium] methylpentosum	98.88	0	91.58	146	0	49170	Scaffold	d__Bacteria;p__Firmicutes_A;c__Clostridia;o__Oscillospirales;f__Ruminococcaceae;g__Massilioclostridium;s__Massilioclostridium methylpentosum	d__Bacteria;p__Firmicutes;c__Clostridia;o__Clostridiales;f__Ruminococcaceae;g__[Clostridium] methylpentosum_genus;s__[Clostridium] methylpentosum
GCA_001584565.1	s__Clostridium_Y paradoxum	s__[Clostridium] paradoxum	98.6	0	98.45	3	0	1855173	Contig	d__Bacteria;p__Firmicutes_A;c__Clostridia;o__Peptostreptococcales;f__Peptostreptococcaceae;g__Clostridium_Y;s__Clostridium_Y paradoxum	d__Bacteria;p__Firmicutes;c__Clostridia;o__Clostridiales;f__Peptostreptococcaceae;g__[Clostridium] paradoxum_genus;s__[Clostridium] paradoxum
GCA_900111595.1	s__Clostridium_AI polysaccharolyticum	s__[Clostridium] polysaccharolyticum	99.33	3.36	79.53	60	0	109619	Scaffold	d__Bacteria;p__Firmicutes_A;c__Clostridia;o__Lachnospirales;f__Lachnospiraceae;g__Clostridium_AI;s__Clostridium_AI polysaccharolyticum	d__Bacteria;p__Firmicutes;c__Clostridia;o__Clostridiales;f__Lachnospiraceae;g__Lachnoclostridium;s__[Clostridium] polysaccharolyticum
GCA_900112775.1	s__Clostridium_AI populeti	s__[Clostridium] populeti	98.66	1.23	89.76	55	0	174560	Scaffold	d__Bacteria;p__Firmicutes_A;c__Clostridia;o__Lachnospirales;f__Lachnospiraceae;g__Clostridium_AI;s__Clostridium_AI populeti	d__Bacteria;p__Firmicutes;c__Clostridia;o__Clostridiales;f__Lachnospiraceae;g__Lachnoclostridium;s__[Clostridium] populeti
GCA_000686665.1	s__Erysipelatoclostridium saccharogumia	s__[Clostridium] saccharogumia	100	0	93.05	139	0	38311	Scaffold	d__Bacteria;p__Firmicutes;c__Bacilli;o__Erysipelotrichales;f__Erysipelatoclostridiaceae;g__Erysipelatoclostridium;s__Erysipelatoclostridium saccharogumia	d__Bacteria;p__Firmicutes;c__Erysipelotrichia;o__Erysipelotrichales;f__Erysipelotrichaceae;g__Erysipelatoclostridium;s__[Clostridium] saccharogumia
GCA_002160535.1	s__Clostridium_Q saccharolyticum	s__[Clostridium] saccharolyticum	100	0	96.15	77	0	108743	Contig	d__Bacteria;p__Firmicutes_A;c__Clostridia;o__Lachnospirales;f__Lachnospiraceae;g__Clostridium_Q;s__Clostridium_Q saccharolyticum	d__Bacteria;p__Firmicutes;c__Clostridia;o__Clostridiales;f__Lachnospiraceae;g__Lachnoclostridium;s__[Clostridium] saccharolyticum
GCA_000210535.1	s__Clostridium_Q saccharolyticum	s__[Clostridium] saccharolyticum	96.84	0	86.49	207	0	40476	Chromosome	d__Bacteria;p__Firmicutes_A;c__Clostridia;o__Lachnospirales;f__Lachnospiraceae;g__Clostridium_Q;s__Clostridium_Q saccharolyticum	d__Bacteria;p__Firmicutes;c__Clostridia;o__Clostridiales;f__Lachnospiraceae;g__Lachnoclostridium;s__[Clostridium] saccharolyticum
GCA_000154505.1	s__Dorea scindens	s__[Clostridium] scindens	99.42	0	96.02	68	0	157623	Scaffold	d__Bacteria;p__Firmicutes_A;c__Clostridia;o__Lachnospirales;f__Lachnospiraceae;g__Dorea;s__Dorea scindens	d__Bacteria;p__Firmicutes;c__Clostridia;o__Clostridiales;f__Lachnospiraceae;g__Lachnoclostridium;s__[Clostridium] scindens
GCA_900105615.1	s__Hungatella sphenoides	s__[Clostridium] sphenoides	99.37	0	99.32	1	0	5300135	Chromosome	d__Bacteria;p__Firmicutes_A;c__Clostridia;o__Lachnospirales;f__Lachnospiraceae;g__Hungatella;s__Hungatella sphenoides	d__Bacteria;p__Firmicutes;c__Clostridia;o__Clostridiales;f__Lachnospiraceae;g__Lachnoclostridium;s__[Clostridium] sphenoides
GCA_000154805.1	s__Erysipelatoclostridium spiroforme	s__[Clostridium] spiroforme	100	0	99.2	16	0	380632	Scaffold	d__Bacteria;p__Firmicutes;c__Bacilli;o__Erysipelotrichales;f__Erysipelatoclostridiaceae;g__Erysipelatoclostridium;s__Erysipelatoclostridium spiroforme	d__Bacteria;p__Firmicutes;c__Erysipelotrichia;o__Erysipelotrichales;f__Erysipelotrichaceae;g__Erysipelatoclostridium;s__[Clostridium] spiroforme
GCA_002160695.1	s__Erysipelatoclostridium spiroforme	s__[Clostridium] spiroforme	100	0	98.2	36	0	165046	Contig	d__Bacteria;p__Firmicutes;c__Bacilli;o__Erysipelotrichales;f__Erysipelatoclostridiaceae;g__Erysipelatoclostridium;s__Erysipelatoclostridium spiroforme	d__Bacteria;p__Firmicutes;c__Erysipelotrichia;o__Erysipelotrichales;f__Erysipelotrichaceae;g__Erysipelatoclostridium;s__[Clostridium] spiroforme
GCA_002159775.1	s__Erysipelatoclostridium spiroforme	s__[Clostridium] spiroforme	100	0	93.7	126	0	47367	Contig	d__Bacteria;p__Firmicutes;c__Bacilli;o__Erysipelotrichales;f__Erysipelatoclostridiaceae;g__Erysipelatoclostridium;s__Erysipelatoclostridium spiroforme	d__Bacteria;p__Firmicutes;c__Erysipelotrichia;o__Erysipelotrichales;f__Erysipelotrichaceae;g__Erysipelatoclostridium;s__[Clostridium] spiroforme
GCA_000383295.1	s__Clostridium_E sporosphaeroides	s__[Clostridium] sporosphaeroides	97.99	0.69	93.34	24	0	250772	Scaffold	d__Bacteria;p__Firmicutes_A;c__Clostridia;o__Oscillospirales;f__Acutalibacteraceae;g__Clostridium_E;s__Clostridium_E sporosphaeroides	d__Bacteria;p__Firmicutes;c__Clostridia;o__Clostridiales;f__Ruminococcaceae;g__[Clostridium] sporosphaeroides_genus;s__[Clostridium] sporosphaeroides
GCA_900049235.1	s__Clostridium_Q symbiosum	s__[Clostridium] symbiosum	98.73	0	92.93	116	0	93252	Scaffold	d__Bacteria;p__Firmicutes_A;c__Clostridia;o__Lachnospirales;f__Lachnospiraceae;g__Clostridium_Q;s__Clostridium_Q symbiosum	d__Bacteria;p__Firmicutes;c__Clostridia;o__Clostridiales;f__Lachnospiraceae;g__Lachnoclostridium;s__[Clostridium] symbiosum
GCA_000189615.1	s__Clostridium_Q symbiosum	s__[Clostridium] symbiosum	99.37	0	89.62	195	0	50058	Scaffold	d__Bacteria;p__Firmicutes_A;c__Clostridia;o__Lachnospirales;f__Lachnospiraceae;g__Clostridium_Q;s__Clostridium_Q symbiosum	d__Bacteria;p__Firmicutes;c__Clostridia;o__Clostridiales;f__Lachnospiraceae;g__Lachnoclostridium;s__[Clostridium] symbiosum
GCA_000466485.1	s__Clostridium_Q symbiosum	s__[Clostridium] symbiosum	99.37	0	79.37	400	0	23354	Scaffold	d__Bacteria;p__Firmicutes_A;c__Clostridia;o__Lachnospirales;f__Lachnospiraceae;g__Clostridium_Q;s__Clostridium_Q symbiosum	d__Bacteria;p__Firmicutes;c__Clostridia;o__Clostridiales;f__Lachnospiraceae;g__Lachnoclostridium;s__[Clostridium] symbiosum
GCA_002029295.1	s__Clostridium_Y thermoalcaliphilum	s__[Clostridium] thermoalcaliphilum	99.3	0	97.3	40	0	334557	Contig	d__Bacteria;p__Firmicutes_A;c__Clostridia;o__Peptostreptococcales;f__Peptostreptococcaceae;g__Clostridium_Y;s__Clostridium_Y thermoalcaliphilum	d__Bacteria;p__Firmicutes;c__Clostridia;o__Clostridiales;f__Peptostreptococcaceae;g__[Clostridium] thermoalcaliphilum_genus;s__[Clostridium] thermoalcaliphilum
GCA_900120235.1	s__Clostridium_V ultunense	s__[Clostridium] ultunense	97.2	1.05	91.75	4	0	1879982	Chromosome	d__Bacteria;p__Firmicutes_A;c__Clostridia;o__Tissierellales;f__Tepidimicrobiaceae;g__Clostridium_V;s__Clostridium_V ultunense	d__Bacteria;p__Firmicutes;c__Tissierellia;o__Tissierellales;f__Tissierellaceae;g__[Clostridium] ultunense_genus;s__[Clostridium] ultunense
GCA_000620945.1	s__Ruminiclostridium_C viride	s__[Clostridium] viride	98.99	0	98.49	10	0	542609	Scaffold	d__Bacteria;p__Firmicutes_A;c__Clostridia;o__Oscillospirales;f__Oscillospiraceae;g__Ruminiclostridium_C;s__Ruminiclostridium_C viride	d__Bacteria;p__Firmicutes;c__Clostridia;o__Clostridiales;f__Ruminococcaceae;g__[Clostridium] viride_genus;s__[Clostridium] viride
GCA_002161605.1	s__Enorma massiliensis_A	s__[Collinsella] massiliensis	100	0.81	93.7	45	0	92221	Contig	d__Bacteria;p__Actinobacteriota;c__Coriobacteriia;o__Coriobacteriales;f__Coriobacteriaceae;g__Enorma;s__Enorma massiliensis_A	d__Bacteria;p__Actinobacteria;c__Coriobacteriia;o__Coriobacteriales;f__Coriobacteriaceae;g__Enorma;s__[Collinsella] massiliensis
GCA_000333815.1	s__Enorma massiliensis_A	s__[Collinsella] massiliensis	100	0.81	89.2	135	0	30780	Contig	d__Bacteria;p__Actinobacteriota;c__Coriobacteriia;o__Coriobacteriales;f__Coriobacteriaceae;g__Enorma;s__Enorma massiliensis_A	d__Bacteria;p__Actinobacteria;c__Coriobacteriia;o__Coriobacteriales;f__Coriobacteriaceae;g__Enorma;s__[Collinsella] massiliensis
GCA_900105215.1	s__Hungatella guttoideum	s__[Desulfotomaculum] guttoideum	99.37	0.63	96.12	2	0	3640211	Contig	d__Bacteria;p__Firmicutes_A;c__Clostridia;o__Lachnospirales;f__Lachnospiraceae;g__Hungatella;s__Hungatella guttoideum	d__Bacteria;p__Firmicutes;c__Clostridia;o__Clostridiales;f__Lachnospiraceae;g__Lachnoclostridium;s__[Desulfotomaculum] guttoideum
GCA_001461805.1	s__Enterobacter_B lignolyticus	s__[Enterobacter] lignolyticus	99.05	0	199	1	0	4702949	Complete Genome	d__Bacteria;p__Proteobacteria;c__Gammaproteobacteria;o__Enterobacterales;f__Enterobacteriaceae;g__Enterobacter_B;s__Enterobacter_B lignolyticus	d__Bacteria;p__Proteobacteria;c__Gammaproteobacteria;o__Enterobacterales;f__Enterobacteriaceae;g__Pluralibacter;s__[Enterobacter] lignolyticus
GCA_000164865.1	s__Enterobacter_B lignolyticus	s__[Enterobacter] lignolyticus	99.05	0.37	197.15	1	0	4814049	Complete Genome	d__Bacteria;p__Proteobacteria;c__Gammaproteobacteria;o__Enterobacterales;f__Enterobacteriaceae;g__Enterobacter_B;s__Enterobacter_B lignolyticus	d__Bacteria;p__Proteobacteria;c__Gammaproteobacteria;o__Enterobacterales;f__Enterobacteriaceae;g__Pluralibacter;s__[Enterobacter] lignolyticus
GCA_001484765.1	s__Erwinia_A teleogrylli	s__[Erwinia] teleogrylli	99.55	0.64	90.45	118	0	181908	Scaffold	d__Bacteria;p__Proteobacteria;c__Gammaproteobacteria;o__Enterobacterales;f__Enterobacteriaceae;g__Erwinia_A;s__Erwinia_A teleogrylli	d__Bacteria;p__Proteobacteria;c__Gammaproteobacteria;o__Enterobacterales;f__Enterobacteriaceae;g__[Erwinia] teleogrylli_genus;s__[Erwinia] teleogrylli
GCA_000488855.1	s__Eubacterium_M brachy	s__[Eubacterium] brachy	96.1	0	94.75	27	0	135974	Scaffold	d__Bacteria;p__Firmicutes_A;c__Clostridia;o__Peptostreptococcales;f__Anaerovoracaceae;g__Eubacterium_M;s__Eubacterium_M brachy	d__Bacteria;p__Firmicutes;c__Clostridia;o__Clostridiales;f__Clostridiales Family XIII. Incertae Sedis;g__[Eubacterium] brachy_genus;s__[Eubacterium] brachy
GCA_000183525.3	s__Eubacterium_H cellulosolvens	s__[Eubacterium] cellulosolvens	99.36	0.32	97.26	10	0	2403485	Chromosome	d__Bacteria;p__Firmicutes_A;c__Clostridia;o__Lachnospirales;f__Lachnospiraceae;g__Eubacterium_H;s__Eubacterium_H cellulosolvens	d__Bacteria;p__Firmicutes;c__Clostridia;o__Clostridiales;f__Eubacteriaceae;g__Eubacterium;s__[Eubacterium] cellulosolvens
GCA_001404435.1	s__Lachnospira eligens_B	s__[Eubacterium] eligens	98.66	0.13	96.66	27	0	242098	Scaffold	d__Bacteria;p__Firmicutes_A;c__Clostridia;o__Lachnospirales;f__Lachnospiraceae;g__Lachnospira;s__Lachnospira eligens_B	d__Bacteria;p__Firmicutes;c__Clostridia;o__Clostridiales;f__Eubacteriaceae;g__Eubacterium;s__[Eubacterium] eligens
GCA_001405395.1	s__Lachnospira eligens_B	s__[Eubacterium] eligens	98.66	0	96.16	50	0	437259	Scaffold	d__Bacteria;p__Firmicutes_A;c__Clostridia;o__Lachnospirales;f__Lachnospiraceae;g__Lachnospira;s__Lachnospira eligens_B	d__Bacteria;p__Firmicutes;c__Clostridia;o__Clostridiales;f__Eubacteriaceae;g__Eubacterium;s__[Eubacterium] eligens
GCA_000242675.1	s__Eubacterium_B infirmum	s__[Eubacterium] infirmum	100	0	97.9	42	0	126677	Scaffold	d__Bacteria;p__Firmicutes_A;c__Clostridia;o__Peptostreptococcales;f__Anaerovoracaceae;g__Eubacterium_B;s__Eubacterium_B infirmum	d__Bacteria;p__Firmicutes;c__Clostridia;o__Clostridiales;f__Clostridiales Family XIII. Incertae Sedis;g__[Eubacterium] infirmum_genus;s__[Eubacterium] infirmum
GCA_000510425.1	s__Eubacterium_A nodatum	s__[Eubacterium] nodatum	98.94	0	97.49	29	0	129203	Contig	d__Bacteria;p__Firmicutes_A;c__Clostridia;o__Peptostreptococcales;f__Anaerovoracaceae;g__Eubacterium_A;s__Eubacterium_A nodatum	d__Bacteria;p__Firmicutes;c__Clostridia;o__Clostridiales;f__Clostridiales Family XIII. Incertae Sedis;g__[Eubacterium] nodatum_genus;s__[Eubacterium] nodatum
GCA_000210635.1	s__Ruminiclostridium_E siraeum	s__[Eubacterium] siraeum	98.99	0	93.64	107	0	46087	Chromosome	d__Bacteria;p__Firmicutes_A;c__Clostridia;o__Oscillospirales;f__Ruminococcaceae;g__Ruminiclostridium_E;s__Ruminiclostridium_E siraeum	d__Bacteria;p__Firmicutes;c__Clostridia;o__Clostridiales;f__Ruminococcaceae;g__[Eubacterium] siraeum_genus;s__[Eubacterium] siraeum
GCA_001404415.1	s__Ruminiclostridium_E siraeum	s__[Eubacterium] siraeum	98.99	0.67	92.74	58	0	90927	Scaffold	d__Bacteria;p__Firmicutes_A;c__Clostridia;o__Oscillospirales;f__Ruminococcaceae;g__Ruminiclostridium_E;s__Ruminiclostridium_E siraeum	d__Bacteria;p__Firmicutes;c__Clostridia;o__Clostridiales;f__Ruminococcaceae;g__[Eubacterium] siraeum_genus;s__[Eubacterium] siraeum
GCA_000154325.1	s__Ruminiclostridium_E siraeum	s__[Eubacterium] siraeum	98.32	0.67	92.22	55	0	104065	Scaffold	d__Bacteria;p__Firmicutes_A;c__Clostridia;o__Oscillospirales;f__Ruminococcaceae;g__Ruminiclostridium_E;s__Ruminiclostridium_E siraeum	d__Bacteria;p__Firmicutes;c__Clostridia;o__Clostridiales;f__Ruminococcaceae;g__[Eubacterium] siraeum_genus;s__[Eubacterium] siraeum
GCA_000209915.1	s__Ruminiclostridium_E siraeum	s__[Eubacterium] siraeum	98.99	0	92.04	139	0	38521	Chromosome	d__Bacteria;p__Firmicutes_A;c__Clostridia;o__Oscillospirales;f__Ruminococcaceae;g__Ruminiclostridium_E;s__Ruminiclostridium_E siraeum	d__Bacteria;p__Firmicutes;c__Clostridia;o__Clostridiales;f__Ruminococcaceae;g__[Eubacterium] siraeum_genus;s__[Eubacterium] siraeum
GCA_001189495.1	s__Eubacterium_B sulci	s__[Eubacterium] sulci	100	0.71	196.4	1	0	1739380	Complete Genome	d__Bacteria;p__Firmicutes_A;c__Clostridia;o__Peptostreptococcales;f__Anaerovoracaceae;g__Eubacterium_B;s__Eubacterium_B sulci	d__Bacteria;p__Firmicutes;c__Clostridia;o__Clostridiales;f__Clostridiales Family XIII. Incertae Sedis;g__[Eubacterium] sulci_genus;s__[Eubacterium] sulci
GCA_900167215.1	s__Peptoanaerobacter yurii	s__[Eubacterium] yurii	99.3	0.7	93.65	43	0	119044	Scaffold	d__Bacteria;p__Firmicutes_A;c__Clostridia;o__Peptostreptococcales;f__Filifactoraceae;g__Peptoanaerobacter;s__Peptoanaerobacter yurii	d__Bacteria;p__Firmicutes;c__Clostridia;o__Clostridiales;f__Peptostreptococcaceae;g__Peptoanaerobacter;s__[Eubacterium] yurii
GCA_001975985.1	s__Flavobacterium sp001975985	s__[Flexibacter] sp. ATCC 35103	99.65	0.05	97.05	47	0	224514	Scaffold	d__Bacteria;p__Bacteroidota;c__Bacteroidia;o__Flavobacteriales;f__Flavobacteriaceae;g__Flavobacterium;s__Flavobacterium sp001975985	d__Bacteria;p__Bacteroidetes;c__Flavobacteriia;o__Flavobacteriales;f__Flavobacteriaceae;g__Flavobacterium;s__[Flexibacter] sp. ATCC 35103
GCA_001975825.1	s__Chitinophaga sp001975825	s__[Flexibacter] sp. ATCC 35208	99.34	4.07	58.14	417	0	87120	Scaffold	d__Bacteria;p__Bacteroidota;c__Bacteroidia;o__Chitinophagales;f__Chitinophagaceae;g__Chitinophaga;s__Chitinophaga sp001975825	d__Bacteria;p__Bacteroidetes;c__Chitinophagia;o__Chitinophagales;f__Chitinophagaceae;g__Chitinophaga;s__[Flexibacter] sp. ATCC 35208
GCA_001647815.1	s__Haemophilus_B ducreyi	s__[Haemophilus] ducreyi	99.6	0	199.55	1	0	1622156	Complete Genome	d__Bacteria;p__Proteobacteria;c__Gammaproteobacteria;o__Enterobacterales;f__Pasteurellaceae;g__Haemophilus_B;s__Haemophilus_B ducreyi	d__Bacteria;p__Proteobacteria;c__Gammaproteobacteria;o__Pasteurellales;f__Pasteurellaceae;g__Haemophilus;s__[Haemophilus] ducreyi
GCA_001647855.1	s__Haemophilus_B ducreyi	s__[Haemophilus] ducreyi	99.66	0.02	199.51	1	0	1738543	Complete Genome	d__Bacteria;p__Proteobacteria;c__Gammaproteobacteria;o__Enterobacterales;f__Pasteurellaceae;g__Haemophilus_B;s__Haemophilus_B ducreyi	d__Bacteria;p__Proteobacteria;c__Gammaproteobacteria;o__Pasteurellales;f__Pasteurellaceae;g__Haemophilus;s__[Haemophilus] ducreyi
GCA_002015125.1	s__Pasteurella felis	s__[Haemophilus] felis	99.09	1.42	87.39	92	0	62148	Scaffold	d__Bacteria;p__Proteobacteria;c__Gammaproteobacteria;o__Enterobacterales;f__Pasteurellaceae;g__Pasteurella;s__Pasteurella felis	d__Bacteria;p__Proteobacteria;c__Gammaproteobacteria;o__Pasteurellales;f__Pasteurellaceae;g__[Haemophilus] felis_genus;s__[Haemophilus] felis
GCA_000733415.1	s__Elainella sp000733415	s__[Leptolyngbya] sp. JSC-1	99.53	1.3	86.93	122	0	89671	Scaffold	d__Bacteria;p__Cyanobacteria;c__Cyanobacteriia;o__Elainellales;f__Elainellaceae;g__Elainella;s__Elainella sp000733415	d__Bacteria;p__Cyanobacteria;c__[Leptolyngbya] sp. JSC-1_class;o__[Leptolyngbya] sp. JSC-1_order;f__[Leptolyngbya] sp. JSC-1_family;g__[Leptolyngbya] sp. JSC-1_genus;s__[Leptolyngbya] sp. JSC-1
GCA_002356335.1	s__Mycobacteroides stephanolepidis	s__[Mycobacterium] stephanolepidis	99.33	0.36	197.48	1	0	4994485	Complete Genome	d__Bacteria;p__Actinobacteriota;c__Actinobacteria;o__Mycobacteriales;f__Mycobacteriaceae;g__Mycobacteroides;s__Mycobacteroides stephanolepidis	d__Bacteria;p__Actinobacteria;c__Actinobacteria;o__Corynebacteriales;f__Mycobacteriaceae;g__Mycobacteroides;s__[Mycobacterium] stephanolepidis
GCA_000180455.1	s__Kamptonema formosum	s__[Oscillatoria] sp. PCC 6506	99.12	0.44	78.07	377	0	34005	Contig	d__Bacteria;p__Cyanobacteria;c__Cyanobacteriia;o__Cyanobacteriales;f__Phormidiaceae;g__Kamptonema;s__Kamptonema formosum	d__Bacteria;p__Cyanobacteria;c__Oscillatoriales_class;o__Oscillatoriales;f__Microcoleaceae;g__Kamptonema;s__[Oscillatoria] sp. PCC 6506
GCA_001017435.1	s__Schlegelella brachysporum	s__[Polyangium] brachysporum	99.84	0.78	195.89	1	0	6476147	Complete Genome	d__Bacteria;p__Proteobacteria;c__Gammaproteobacteria;o__Burkholderiales;f__Burkholderiaceae;g__Schlegelella;s__Schlegelella brachysporum	d__Bacteria;p__Proteobacteria;c__Betaproteobacteria;o__Burkholderiales;f__[Polyangium] brachysporum_family;g__[Polyangium] brachysporum_genus;s__[Polyangium] brachysporum
GCA_000204235.2	s__Cutibacterium humerusii	s__[Propionibacterium] humerusii	100	0	98.9	22	0	660246	Contig	d__Bacteria;p__Actinobacteriota;c__Actinobacteria;o__Propionibacteriales;f__Propionibacteriaceae;g__Cutibacterium;s__Cutibacterium humerusii	d__Bacteria;p__Actinobacteria;c__Actinobacteria;o__Propionibacteriales;f__Propionibacteriaceae;g__Cutibacterium;s__[Propionibacterium] humerusii
GCA_001642025.1	s__Cutibacterium namnetense	s__[Propionibacterium] namnetense	99.01	0	97.56	29	0	220562	Scaffold	d__Bacteria;p__Actinobacteriota;c__Actinobacteria;o__Propionibacteriales;f__Propionibacteriaceae;g__Cutibacterium;s__Cutibacterium namnetense	d__Bacteria;p__Actinobacteria;c__Actinobacteria;o__Propionibacteriales;f__Propionibacteriaceae;g__Cutibacterium;s__[Propionibacterium] namnetense
GCA_001431625.1	s__Stenotrophomonas geniculata	s__[Pseudomonas] geniculata	99.76	0.41	89.21	170	0	55144	Contig	d__Bacteria;p__Proteobacteria;c__Gammaproteobacteria;o__Xanthomonadales;f__Xanthomonadaceae;g__Stenotrophomonas;s__Stenotrophomonas geniculata	d__Bacteria;p__Proteobacteria;c__Gammaproteobacteria;o__Xanthomonadales;f__Xanthomonadaceae;g__[Pseudomonas] geniculata_genus;s__[Pseudomonas] geniculata
GCA_000258575.2	s__Stenotrophomonas geniculata	s__[Pseudomonas] geniculata	99.66	2.63	84.11	48	0	163564	Contig	d__Bacteria;p__Proteobacteria;c__Gammaproteobacteria;o__Xanthomonadales;f__Xanthomonadaceae;g__Stenotrophomonas;s__Stenotrophomonas geniculata	d__Bacteria;p__Proteobacteria;c__Gammaproteobacteria;o__Xanthomonadales;f__Xanthomonadaceae;g__[Pseudomonas] geniculata_genus;s__[Pseudomonas] geniculata
GCA_002097715.1	s__Burkholderia mesoacidophila	s__[Pseudomonas] mesoacidophila	100	2.7	186.3	4	0	3308659	Complete Genome	d__Bacteria;p__Proteobacteria;c__Gammaproteobacteria;o__Burkholderiales;f__Burkholderiaceae;g__Burkholderia;s__Burkholderia mesoacidophila	d__Bacteria;p__Proteobacteria;c__Betaproteobacteria;o__Burkholderiales;f__Burkholderiaceae;g__Burkholderia;s__[Pseudomonas] mesoacidophila
GCA_002959615.1	s__Faecalicatena gnavus	s__[Ruminococcus] gnavus	99.42	0	99.07	7	0	3539169	Contig	d__Bacteria;p__Firmicutes_A;c__Clostridia;o__Lachnospirales;f__Lachnospiraceae;g__Faecalicatena;s__Faecalicatena gnavus	d__Bacteria;p__Firmicutes;c__Clostridia;o__Clostridiales;f__Lachnospiraceae;g__Blautia;s__[Ruminococcus] gnavus
GCA_900067245.1	s__Faecalicatena gnavus	s__[Ruminococcus] gnavus	99.12	0	98.87	5	0	2260817	Contig	d__Bacteria;p__Firmicutes_A;c__Clostridia;o__Lachnospirales;f__Lachnospiraceae;g__Faecalicatena;s__Faecalicatena gnavus	d__Bacteria;p__Firmicutes;c__Clostridia;o__Clostridiales;f__Lachnospiraceae;g__Blautia;s__[Ruminococcus] gnavus
GCA_000507805.1	s__Faecalicatena gnavus	s__[Ruminococcus] gnavus	99.42	0	98.82	12	0	497411	Scaffold	d__Bacteria;p__Firmicutes_A;c__Clostridia;o__Lachnospirales;f__Lachnospiraceae;g__Faecalicatena;s__Faecalicatena gnavus	d__Bacteria;p__Firmicutes;c__Clostridia;o__Clostridiales;f__Lachnospiraceae;g__Blautia;s__[Ruminococcus] gnavus
GCA_000526735.1	s__Faecalicatena gnavus	s__[Ruminococcus] gnavus	98.83	0	98.58	5	0	2261011	Contig	d__Bacteria;p__Firmicutes_A;c__Clostridia;o__Lachnospirales;f__Lachnospiraceae;g__Faecalicatena;s__Faecalicatena gnavus	d__Bacteria;p__Firmicutes;c__Clostridia;o__Clostridiales;f__Lachnospiraceae;g__Blautia;s__[Ruminococcus] gnavus
GCA_001406655.1	s__Faecalicatena gnavus	s__[Ruminococcus] gnavus	99.42	0	96.77	53	0	189792	Scaffold	d__Bacteria;p__Firmicutes_A;c__Clostridia;o__Lachnospirales;f__Lachnospiraceae;g__Faecalicatena;s__Faecalicatena gnavus	d__Bacteria;p__Firmicutes;c__Clostridia;o__Clostridiales;f__Lachnospiraceae;g__Blautia;s__[Ruminococcus] gnavus
GCA_001405415.1	s__Faecalicatena faecis	s__[Ruminococcus] torques	99.12	0	97.17	39	0	158146	Scaffold	d__Bacteria;p__Firmicutes_A;c__Clostridia;o__Lachnospirales;f__Lachnospiraceae;g__Faecalicatena;s__Faecalicatena faecis	d__Bacteria;p__Firmicutes;c__Clostridia;o__Clostridiales;f__Lachnospiraceae;g__Blautia;s__[Ruminococcus] torques
GCA_001405235.1	s__Faecalicatena faecis	s__[Ruminococcus] torques	98.54	0	97.04	30	0	220926	Scaffold	d__Bacteria;p__Firmicutes_A;c__Clostridia;o__Lachnospirales;f__Lachnospiraceae;g__Faecalicatena;s__Faecalicatena faecis	d__Bacteria;p__Firmicutes;c__Clostridia;o__Clostridiales;f__Lachnospiraceae;g__Blautia;s__[Ruminococcus] torques
GCA_001406755.1	s__Faecalicatena faecis	s__[Ruminococcus] torques	99.12	0	96.77	47	0	167947	Scaffold	d__Bacteria;p__Firmicutes_A;c__Clostridia;o__Lachnospirales;f__Lachnospiraceae;g__Faecalicatena;s__Faecalicatena faecis	d__Bacteria;p__Firmicutes;c__Clostridia;o__Clostridiales;f__Lachnospiraceae;g__Blautia;s__[Ruminococcus] torques
GCA_000210035.1	s__Faecalicatena faecis	s__[Ruminococcus] torques	98.54	0	93.94	92	0	73452	Chromosome	d__Bacteria;p__Firmicutes_A;c__Clostridia;o__Lachnospirales;f__Lachnospiraceae;g__Faecalicatena;s__Faecalicatena faecis	d__Bacteria;p__Firmicutes;c__Clostridia;o__Clostridiales;f__Lachnospiraceae;g__Blautia;s__[Ruminococcus] torques
GCA_000582685.1	s__Tolypothrix_C hofmanni	s__[Scytonema hofmanni] UTEX B 1581	99.76	0.44	89.41	163	0	81937	Scaffold	d__Bacteria;p__Cyanobacteria;c__Cyanobacteriia;o__Cyanobacteriales;f__Nostocaceae;g__Tolypothrix_C;s__Tolypothrix_C hofmanni	d__Bacteria;p__Cyanobacteria;c__Nostocales_class;o__Nostocales;f__Tolypothrichaceae;g__Tolypothrix;s__[Scytonema hofmanni] UTEX B 1581
GCA_002973605.1	s__Abditibacterium utsteinense	s__Abditibacterium utsteinense	92.13	0.1	88.73	58	0	182783	Contig	d__Bacteria;p__Armatimonadota;c__Abditibacteria;o__Abditibacteriales;f__Abditibacteriaceae;g__Abditibacterium;s__Abditibacterium utsteinense	d__Bacteria;p__Abditibacteriota;c__Abditibacteria;o__Abditibacteriales;f__Abitibacteriaceae;g__Abditibacterium;s__Abditibacterium utsteinense
GCA_000160075.2	s__Abiotrophia defectiva	s__Abiotrophia defectiva	98.46	0	97.46	20	0	177194	Scaffold	d__Bacteria;p__Firmicutes;c__Bacilli;o__Lactobacillales;f__Aerococcaceae;g__Abiotrophia;s__Abiotrophia defectiva	d__Bacteria;p__Firmicutes;c__Bacilli;o__Lactobacillales;f__Aerococcaceae;g__Abiotrophia;s__Abiotrophia defectiva
GCA_001815865.1	s__Abiotrophia sp001815865	s__Abiotrophia sp. HMSC24B09	98.46	0	94.96	70	0	111809	Scaffold	d__Bacteria;p__Firmicutes;c__Bacilli;o__Lactobacillales;f__Aerococcaceae;g__Abiotrophia;s__Abiotrophia sp001815865	d__Bacteria;p__Firmicutes;c__Bacilli;o__Lactobacillales;f__Aerococcaceae;g__Abiotrophia;s__Abiotrophia sp. HMSC24B09
GCA_000154285.1	s__Absiella dolichum	s__Absiella dolichum	100	0	98.75	25	0	291535	Scaffold	d__Bacteria;p__Firmicutes;c__Bacilli;o__Erysipelotrichales;f__Erysipelotrichaceae;g__Absiella;s__Absiella dolichum	d__Bacteria;p__Firmicutes;c__Erysipelotrichia;o__Erysipelotrichales;f__Erysipelotrichaceae;g__Absiella;s__Absiella dolichum
GCA_000376245.1	s__Acaricomes phytoseiuli	s__Acaricomes phytoseiuli	99.31	0.46	93.81	64	0	91146	Contig	d__Bacteria;p__Actinobacteriota;c__Actinobacteria;o__Actinomycetales;f__Micrococcaceae;g__Acaricomes;s__Acaricomes phytoseiuli	d__Bacteria;p__Actinobacteria;c__Actinobacteria;o__Micrococcales;f__Micrococcaceae;g__Acaricomes;s__Acaricomes phytoseiuli
GCA_003231495.1	s__RCC1774 sp003231495	s__Acaryochloris sp. RCC1774	99.17	2	85.52	73	0	226419	Scaffold	d__Bacteria;p__Cyanobacteria;c__Cyanobacteriia;o__Thermosynechococcales;f__Thermosynechococcaceae;g__RCC1774;s__RCC1774 sp003231495	d__Bacteria;p__Cyanobacteria;c__Synechococcales_class;o__Synechococcales;f__Acaryochloridaceae;g__Acaryochloris;s__Acaryochloris sp. RCC1774
GCA_900103835.1	s__Acetanaerobacterium elongatum	s__Acetanaerobacterium elongatum	98.66	0.34	93.21	75	0	72541	Scaffold	d__Bacteria;p__Firmicutes_A;c__Clostridia;o__Oscillospirales;f__Ruminococcaceae;g__Acetanaerobacterium;s__Acetanaerobacterium elongatum	d__Bacteria;p__Firmicutes;c__Clostridia;o__Clostridiales;f__Ruminococcaceae;g__Acetanaerobacterium;s__Acetanaerobacterium elongatum
GCA_900248245.1	s__Acetatifactor muris	s__Acetatifactor muris	98.28	2.02	81.03	143	0	157124	Contig	d__Bacteria;p__Firmicutes_A;c__Clostridia;o__Lachnospirales;f__Lachnospiraceae;g__Acetatifactor;s__Acetatifactor muris	d__Bacteria;p__Firmicutes;c__Clostridia;o__Clostridiales;f__Lachnospiraceae;g__Acetatifactor;s__Acetatifactor muris
GCA_900112085.1	s__Acetitomaculum ruminis	s__Acetitomaculum ruminis	95.4	1.15	86.55	62	0	124219	Scaffold	d__Bacteria;p__Firmicutes_A;c__Clostridia;o__Lachnospirales;f__Lachnospiraceae;g__Acetitomaculum;s__Acetitomaculum ruminis	d__Bacteria;p__Firmicutes;c__Clostridia;o__Clostridiales;f__Lachnospiraceae;g__Acetitomaculum;s__Acetitomaculum ruminis
GCA_001461035.1	s__Acetivibrio_A ethanolgignens	s__Acetivibrio ethanolgignens	99.33	0	85.13	284	0	45085	Scaffold	d__Bacteria;p__Firmicutes_A;c__Clostridia;o__Lachnospirales;f__Lachnospiraceae;g__Acetivibrio_A;s__Acetivibrio_A ethanolgignens	d__Bacteria;p__Firmicutes;c__Clostridia;o__Clostridiales;f__Ruminococcaceae;g__Acetivibrio;s__Acetivibrio ethanolgignens
GCA_900168025.1	s__Acetoanaerobium noterae	s__Acetoanaerobium noterae	98.6	1.4	90.5	22	0	384868	Scaffold	d__Bacteria;p__Firmicutes_A;c__Clostridia;o__Peptostreptococcales;f__Filifactoraceae;g__Acetoanaerobium;s__Acetoanaerobium noterae	d__Bacteria;p__Firmicutes;c__Clostridia;o__Clostridiales;f__Peptostreptococcaceae;g__Acetoanaerobium;s__Acetoanaerobium noterae
GCA_000196455.1	s__Acetoanaerobium sticklandii	s__Acetoanaerobium sticklandii	98.46	1.4	191.41	1	0	2715461	Complete Genome	d__Bacteria;p__Firmicutes_A;c__Clostridia;o__Peptostreptococcales;f__Filifactoraceae;g__Acetoanaerobium;s__Acetoanaerobium sticklandii	d__Bacteria;p__Firmicutes;c__Clostridia;o__Clostridiales;f__Peptostreptococcaceae;g__Acetoanaerobium;s__Acetoanaerobium sticklandii
GCA_000379545.1	s__Acetobacter aceti	s__Acetobacter aceti	100	0	99.6	8	0	3591211	Scaffold	d__Bacteria;p__Proteobacteria;c__Alphaproteobacteria;o__Acetobacterales;f__Acetobacteraceae;g__Acetobacter;s__Acetobacter aceti	d__Bacteria;p__Proteobacteria;c__Alphaproteobacteria;o__Rhodospirillales;f__Acetobacteraceae;g__Acetobacter;s__Acetobacter aceti
GCA_002723895.1	s__Acetobacter aceti	s__Acetobacter aceti	100	0	89.85	203	0	50251	Contig	d__Bacteria;p__Proteobacteria;c__Alphaproteobacteria;o__Acetobacterales;f__Acetobacteraceae;g__Acetobacter;s__Acetobacter aceti	d__Bacteria;p__Proteobacteria;c__Alphaproteobacteria;o__Rhodospirillales;f__Acetobacteraceae;g__Acetobacter;s__Acetobacter aceti
GCA_002173775.1	s__Acetobacter ascendens	s__Acetobacter ascendens	99.5	0	199.3	4	0	2901846	Complete Genome	d__Bacteria;p__Proteobacteria;c__Alphaproteobacteria;o__Acetobacterales;f__Acetobacteraceae;g__Acetobacter;s__Acetobacter ascendens	d__Bacteria;p__Proteobacteria;c__Alphaproteobacteria;o__Rhodospirillales;f__Acetobacteraceae;g__Acetobacter;s__Acetobacter ascendens
GCA_001766235.1	s__Acetobacter ascendens	s__Acetobacter ascendens	99.5	0	199.3	4	0	2859878	Complete Genome	d__Bacteria;p__Proteobacteria;c__Alphaproteobacteria;o__Acetobacterales;f__Acetobacteraceae;g__Acetobacter;s__Acetobacter ascendens	d__Bacteria;p__Proteobacteria;c__Alphaproteobacteria;o__Rhodospirillales;f__Acetobacteraceae;g__Acetobacter;s__Acetobacter ascendens
GCA_001581075.1	s__Acetobacter cerevisiae	s__Acetobacter cerevisiae	100	0	91.15	177	0	46279	Contig	d__Bacteria;p__Proteobacteria;c__Alphaproteobacteria;o__Acetobacterales;f__Acetobacteraceae;g__Acetobacter;s__Acetobacter cerevisiae	d__Bacteria;p__Proteobacteria;c__Alphaproteobacteria;o__Rhodospirillales;f__Acetobacteraceae;g__Acetobacter;s__Acetobacter cerevisiae
GCA_001580535.1	s__Acetobacter cerevisiae	s__Acetobacter cerevisiae	99.5	0.25	90.4	157	0	51728	Contig	d__Bacteria;p__Proteobacteria;c__Alphaproteobacteria;o__Acetobacterales;f__Acetobacteraceae;g__Acetobacter;s__Acetobacter cerevisiae	d__Bacteria;p__Proteobacteria;c__Alphaproteobacteria;o__Rhodospirillales;f__Acetobacteraceae;g__Acetobacter;s__Acetobacter cerevisiae
GCA_001581105.1	s__Acetobacter cerevisiae	s__Acetobacter cerevisiae	100	1	89.6	108	0	69107	Contig	d__Bacteria;p__Proteobacteria;c__Alphaproteobacteria;o__Acetobacterales;f__Acetobacteraceae;g__Acetobacter;s__Acetobacter cerevisiae	d__Bacteria;p__Proteobacteria;c__Alphaproteobacteria;o__Rhodospirillales;f__Acetobacteraceae;g__Acetobacter;s__Acetobacter cerevisiae
GCA_000963925.1	s__Acetobacter cibinongensis	s__Acetobacter cibinongensis	100	0.5	91.5	120	0	180216	Contig	d__Bacteria;p__Proteobacteria;c__Alphaproteobacteria;o__Acetobacterales;f__Acetobacteraceae;g__Acetobacter;s__Acetobacter cibinongensis	d__Bacteria;p__Proteobacteria;c__Alphaproteobacteria;o__Rhodospirillales;f__Acetobacteraceae;g__Acetobacter;s__Acetobacter cibinongensis
GCA_002153775.1	s__Acetobacter cibinongensis	s__Acetobacter cibinongensis	100	0.25	90.05	174	0	72788	Contig	d__Bacteria;p__Proteobacteria;c__Alphaproteobacteria;o__Acetobacterales;f__Acetobacteraceae;g__Acetobacter;s__Acetobacter cibinongensis	d__Bacteria;p__Proteobacteria;c__Alphaproteobacteria;o__Rhodospirillales;f__Acetobacteraceae;g__Acetobacter;s__Acetobacter cibinongensis
GCA_002276555.1	s__Acetobacter fabarum	s__Acetobacter fabarum	100	0.75	88.5	155	0	115451	Contig	d__Bacteria;p__Proteobacteria;c__Alphaproteobacteria;o__Acetobacterales;f__Acetobacteraceae;g__Acetobacter;s__Acetobacter fabarum	d__Bacteria;p__Proteobacteria;c__Alphaproteobacteria;o__Rhodospirillales;f__Acetobacteraceae;g__Acetobacter;s__Acetobacter fabarum
GCA_001499675.1	s__Acetobacter ghanensis	s__Acetobacter ghanensis	98.66	0	98.41	5	0	2321704	Chromosome	d__Bacteria;p__Proteobacteria;c__Alphaproteobacteria;o__Acetobacterales;f__Acetobacteraceae;g__Acetobacter;s__Acetobacter ghanensis	d__Bacteria;p__Proteobacteria;c__Alphaproteobacteria;o__Rhodospirillales;f__Acetobacteraceae;g__Acetobacter;s__Acetobacter ghanensis
GCA_002153515.1	s__Acetobacter indonesiensis	s__Acetobacter indonesiensis	99.5	0	95.9	72	0	158369	Contig	d__Bacteria;p__Proteobacteria;c__Alphaproteobacteria;o__Acetobacterales;f__Acetobacteraceae;g__Acetobacter;s__Acetobacter indonesiensis	d__Bacteria;p__Proteobacteria;c__Alphaproteobacteria;o__Rhodospirillales;f__Acetobacteraceae;g__Acetobacter;s__Acetobacter indonesiensis
GCA_002153545.1	s__Acetobacter indonesiensis	s__Acetobacter indonesiensis	100	0	93.75	125	0	131096	Contig	d__Bacteria;p__Proteobacteria;c__Alphaproteobacteria;o__Acetobacterales;f__Acetobacteraceae;g__Acetobacter;s__Acetobacter indonesiensis	d__Bacteria;p__Proteobacteria;c__Alphaproteobacteria;o__Rhodospirillales;f__Acetobacteraceae;g__Acetobacter;s__Acetobacter indonesiensis
GCA_000963945.1	s__Acetobacter indonesiensis	s__Acetobacter indonesiensis	100	0.5	88.35	183	0	139519	Scaffold	d__Bacteria;p__Proteobacteria;c__Alphaproteobacteria;o__Acetobacterales;f__Acetobacteraceae;g__Acetobacter;s__Acetobacter indonesiensis	d__Bacteria;p__Proteobacteria;c__Alphaproteobacteria;o__Rhodospirillales;f__Acetobacteraceae;g__Acetobacter;s__Acetobacter indonesiensis
GCA_000743885.1	s__Acetobacter malorum	s__Acetobacter malorum	100	0.75	92.45	76	0	174493	Contig	d__Bacteria;p__Proteobacteria;c__Alphaproteobacteria;o__Acetobacterales;f__Acetobacteraceae;g__Acetobacter;s__Acetobacter malorum	d__Bacteria;p__Proteobacteria;c__Alphaproteobacteria;o__Rhodospirillales;f__Acetobacteraceae;g__Acetobacter;s__Acetobacter malorum
GCA_001580695.1	s__Acetobacter malorum	s__Acetobacter malorum	100	0.25	89.95	176	0	86575	Contig	d__Bacteria;p__Proteobacteria;c__Alphaproteobacteria;o__Acetobacterales;f__Acetobacteraceae;g__Acetobacter;s__Acetobacter malorum	d__Bacteria;p__Proteobacteria;c__Alphaproteobacteria;o__Rhodospirillales;f__Acetobacteraceae;g__Acetobacter;s__Acetobacter malorum
GCA_001580615.1	s__Acetobacter malorum	s__Acetobacter malorum	99.75	3.23	80.75	57	0	137929	Contig	d__Bacteria;p__Proteobacteria;c__Alphaproteobacteria;o__Acetobacterales;f__Acetobacteraceae;g__Acetobacter;s__Acetobacter malorum	d__Bacteria;p__Proteobacteria;c__Alphaproteobacteria;o__Rhodospirillales;f__Acetobacteraceae;g__Acetobacter;s__Acetobacter malorum
GCA_001581035.1	s__Acetobacter malorum	s__Acetobacter malorum	100	0.75	80.3	319	0	39650	Contig	d__Bacteria;p__Proteobacteria;c__Alphaproteobacteria;o__Acetobacterales;f__Acetobacteraceae;g__Acetobacter;s__Acetobacter malorum	d__Bacteria;p__Proteobacteria;c__Alphaproteobacteria;o__Rhodospirillales;f__Acetobacteraceae;g__Acetobacter;s__Acetobacter malorum
GCA_000429165.1	s__Acetobacter nitrogenifigens	s__Acetobacter nitrogenifigens	100	0.25	96.1	53	0	275560	Scaffold	d__Bacteria;p__Proteobacteria;c__Alphaproteobacteria;o__Acetobacterales;f__Acetobacteraceae;g__Acetobacter;s__Acetobacter nitrogenifigens	d__Bacteria;p__Proteobacteria;c__Alphaproteobacteria;o__Rhodospirillales;f__Acetobacteraceae;g__Acetobacter;s__Acetobacter nitrogenifigens
GCA_000613865.1	s__Acetobacter okinawensis	s__Acetobacter okinawensis	96.07	0.25	88.47	127	0	66162	Contig	d__Bacteria;p__Proteobacteria;c__Alphaproteobacteria;o__Acetobacterales;f__Acetobacteraceae;g__Acetobacter;s__Acetobacter okinawensis	d__Bacteria;p__Proteobacteria;c__Alphaproteobacteria;o__Rhodospirillales;f__Acetobacteraceae;g__Acetobacter;s__Acetobacter okinawensis
GCA_000963965.1	s__Acetobacter orientalis	s__Acetobacter orientalis	100	0.5	94.15	67	0	159374	Scaffold	d__Bacteria;p__Proteobacteria;c__Alphaproteobacteria;o__Acetobacterales;f__Acetobacteraceae;g__Acetobacter;s__Acetobacter orientalis	d__Bacteria;p__Proteobacteria;c__Alphaproteobacteria;o__Rhodospirillales;f__Acetobacteraceae;g__Acetobacter;s__Acetobacter orientalis
GCA_002153475.1	s__Acetobacter orientalis	s__Acetobacter orientalis	100	0.5	92.2	106	0	79299	Contig	d__Bacteria;p__Proteobacteria;c__Alphaproteobacteria;o__Acetobacterales;f__Acetobacteraceae;g__Acetobacter;s__Acetobacter orientalis	d__Bacteria;p__Proteobacteria;c__Alphaproteobacteria;o__Rhodospirillales;f__Acetobacteraceae;g__Acetobacter;s__Acetobacter orientalis
GCA_002153735.1	s__Acetobacter orientalis	s__Acetobacter orientalis	96.52	0.5	87.92	122	0	113208	Contig	d__Bacteria;p__Proteobacteria;c__Alphaproteobacteria;o__Acetobacterales;f__Acetobacteraceae;g__Acetobacter;s__Acetobacter orientalis	d__Bacteria;p__Proteobacteria;c__Alphaproteobacteria;o__Rhodospirillales;f__Acetobacteraceae;g__Acetobacter;s__Acetobacter orientalis
GCA_002153685.1	s__Acetobacter orientalis	s__Acetobacter orientalis	100	1	84.5	210	0	29031	Contig	d__Bacteria;p__Proteobacteria;c__Alphaproteobacteria;o__Acetobacterales;f__Acetobacteraceae;g__Acetobacter;s__Acetobacter orientalis	d__Bacteria;p__Proteobacteria;c__Alphaproteobacteria;o__Rhodospirillales;f__Acetobacteraceae;g__Acetobacter;s__Acetobacter orientalis
GCA_002358055.1	s__Acetobacter orleanensis	s__Acetobacter orleanensis	99.75	0	97.15	52	0	309266	Scaffold	d__Bacteria;p__Proteobacteria;c__Alphaproteobacteria;o__Acetobacterales;f__Acetobacteraceae;g__Acetobacter;s__Acetobacter orleanensis	d__Bacteria;p__Proteobacteria;c__Alphaproteobacteria;o__Rhodospirillales;f__Acetobacteraceae;g__Acetobacter;s__Acetobacter orleanensis
GCA_000613285.1	s__Acetobacter papayae	s__Acetobacter papayae	92.48	1	78.63	177	0	38686	Contig	d__Bacteria;p__Proteobacteria;c__Alphaproteobacteria;o__Acetobacterales;f__Acetobacteraceae;g__Acetobacter;s__Acetobacter papayae	d__Bacteria;p__Proteobacteria;c__Alphaproteobacteria;o__Rhodospirillales;f__Acetobacteraceae;g__Acetobacter;s__Acetobacter papayae
GCA_002202135.1	s__Acetobacter pasteurianus	s__Acetobacter pasteurianus	100	0	199.8	4	0	2996610	Complete Genome	d__Bacteria;p__Proteobacteria;c__Alphaproteobacteria;o__Acetobacterales;f__Acetobacteraceae;g__Acetobacter;s__Acetobacter pasteurianus	d__Bacteria;p__Proteobacteria;c__Alphaproteobacteria;o__Rhodospirillales;f__Acetobacteraceae;g__Acetobacter;s__Acetobacter pasteurianus
GCA_000241585.3	s__Acetobacter pasteurianus	s__Acetobacter pasteurianus	100	0.5	197.25	5	0	2902389	Complete Genome	d__Bacteria;p__Proteobacteria;c__Alphaproteobacteria;o__Acetobacterales;f__Acetobacteraceae;g__Acetobacter;s__Acetobacter pasteurianus	d__Bacteria;p__Proteobacteria;c__Alphaproteobacteria;o__Rhodospirillales;f__Acetobacteraceae;g__Acetobacter;s__Acetobacter pasteurianus
GCA_000285275.1	s__Acetobacter pasteurianus	s__Acetobacter pasteurianus	100	0	92.85	143	0	90758	Scaffold	d__Bacteria;p__Proteobacteria;c__Alphaproteobacteria;o__Acetobacterales;f__Acetobacteraceae;g__Acetobacter;s__Acetobacter pasteurianus	d__Bacteria;p__Proteobacteria;c__Alphaproteobacteria;o__Rhodospirillales;f__Acetobacteraceae;g__Acetobacter;s__Acetobacter pasteurianus
GCA_001662905.1	s__Acetobacter pasteurianus	s__Acetobacter pasteurianus	100	0	90.8	184	0	61838	Contig	d__Bacteria;p__Proteobacteria;c__Alphaproteobacteria;o__Acetobacterales;f__Acetobacteraceae;g__Acetobacter;s__Acetobacter pasteurianus	d__Bacteria;p__Proteobacteria;c__Alphaproteobacteria;o__Rhodospirillales;f__Acetobacteraceae;g__Acetobacter;s__Acetobacter pasteurianus
GCA_002006565.1	s__Acetobacter persici	s__Acetobacter persici	97.96	3.11	182.31	2	0	3230507	Complete Genome	d__Bacteria;p__Proteobacteria;c__Alphaproteobacteria;o__Acetobacterales;f__Acetobacteraceae;g__Acetobacter;s__Acetobacter persici	d__Bacteria;p__Proteobacteria;c__Alphaproteobacteria;o__Rhodospirillales;f__Acetobacteraceae;g__Acetobacter;s__Acetobacter persici
GCA_002153675.1	s__Acetobacter persici	s__Acetobacter persici	100	0.25	90.05	174	0	118807	Contig	d__Bacteria;p__Proteobacteria;c__Alphaproteobacteria;o__Acetobacterales;f__Acetobacteraceae;g__Acetobacter;s__Acetobacter persici	d__Bacteria;p__Proteobacteria;c__Alphaproteobacteria;o__Rhodospirillales;f__Acetobacteraceae;g__Acetobacter;s__Acetobacter persici
GCA_000613905.1	s__Acetobacter persici	s__Acetobacter persici	95.35	1.49	76.1	236	0	42363	Contig	d__Bacteria;p__Proteobacteria;c__Alphaproteobacteria;o__Acetobacterales;f__Acetobacteraceae;g__Acetobacter;s__Acetobacter persici	d__Bacteria;p__Proteobacteria;c__Alphaproteobacteria;o__Rhodospirillales;f__Acetobacteraceae;g__Acetobacter;s__Acetobacter persici
GCA_002456135.1	s__Acetobacter oryzifermentans	s__Acetobacter pomorum	100	0.5	197.3	4	0	2848089	Complete Genome	d__Bacteria;p__Proteobacteria;c__Alphaproteobacteria;o__Acetobacterales;f__Acetobacteraceae;g__Acetobacter;s__Acetobacter oryzifermentans	d__Bacteria;p__Proteobacteria;c__Alphaproteobacteria;o__Rhodospirillales;f__Acetobacteraceae;g__Acetobacter;s__Acetobacter pomorum
GCA_001499615.1	s__Acetobacter senegalensis	s__Acetobacter senegalensis	100	0	199.9	2	0	3889881	Complete Genome	d__Bacteria;p__Proteobacteria;c__Alphaproteobacteria;o__Acetobacterales;f__Acetobacteraceae;g__Acetobacter;s__Acetobacter senegalensis	d__Bacteria;p__Proteobacteria;c__Alphaproteobacteria;o__Rhodospirillales;f__Acetobacteraceae;g__Acetobacter;s__Acetobacter senegalensis
GCA_002156945.1	s__Acetobacter senegalensis	s__Acetobacter senegalensis	100	0	88.25	235	0	55885	Contig	d__Bacteria;p__Proteobacteria;c__Alphaproteobacteria;o__Acetobacterales;f__Acetobacteraceae;g__Acetobacter;s__Acetobacter senegalensis	d__Bacteria;p__Proteobacteria;c__Alphaproteobacteria;o__Rhodospirillales;f__Acetobacteraceae;g__Acetobacter;s__Acetobacter senegalensis
GCA_001580995.1	s__Acetobacter senegalensis	s__Acetobacter senegalensis	100	1	87.6	148	0	64691	Contig	d__Bacteria;p__Proteobacteria;c__Alphaproteobacteria;o__Acetobacterales;f__Acetobacteraceae;g__Acetobacter;s__Acetobacter senegalensis	d__Bacteria;p__Proteobacteria;c__Alphaproteobacteria;o__Rhodospirillales;f__Acetobacteraceae;g__Acetobacter;s__Acetobacter senegalensis
GCA_002153485.1	s__Acetobacter sp002153485	s__Acetobacter sp. DmW_043	99.5	0	93.45	121	0	125742	Contig	d__Bacteria;p__Proteobacteria;c__Alphaproteobacteria;o__Acetobacterales;f__Acetobacteraceae;g__Acetobacter;s__Acetobacter sp002153485	d__Bacteria;p__Proteobacteria;c__Alphaproteobacteria;o__Rhodospirillales;f__Acetobacteraceae;g__Acetobacter;s__Acetobacter sp. DmW_043
GCA_002276785.1	s__Acetobacter syzygii	s__Acetobacter syzygii	100	0	96.8	64	0	174769	Contig	d__Bacteria;p__Proteobacteria;c__Alphaproteobacteria;o__Acetobacterales;f__Acetobacteraceae;g__Acetobacter;s__Acetobacter syzygii	d__Bacteria;p__Proteobacteria;c__Alphaproteobacteria;o__Rhodospirillales;f__Acetobacteraceae;g__Acetobacter;s__Acetobacter syzygii
GCA_000964225.1	s__Acetobacter syzygii	s__Acetobacter syzygii	100	0	95.2	96	0	168569	Scaffold	d__Bacteria;p__Proteobacteria;c__Alphaproteobacteria;o__Acetobacterales;f__Acetobacteraceae;g__Acetobacter;s__Acetobacter syzygii	d__Bacteria;p__Proteobacteria;c__Alphaproteobacteria;o__Rhodospirillales;f__Acetobacteraceae;g__Acetobacter;s__Acetobacter syzygii
GCA_000755665.1	s__Acetobacter tropicalis	s__Acetobacter tropicalis	100	0	93.8	124	0	116863	Contig	d__Bacteria;p__Proteobacteria;c__Alphaproteobacteria;o__Acetobacterales;f__Acetobacteraceae;g__Acetobacter;s__Acetobacter tropicalis	d__Bacteria;p__Proteobacteria;c__Alphaproteobacteria;o__Rhodospirillales;f__Acetobacteraceae;g__Acetobacter;s__Acetobacter tropicalis
GCA_001580945.1	s__Acetobacter tropicalis	s__Acetobacter tropicalis	100	0	93.4	132	0	98274	Contig	d__Bacteria;p__Proteobacteria;c__Alphaproteobacteria;o__Acetobacterales;f__Acetobacteraceae;g__Acetobacter;s__Acetobacter tropicalis	d__Bacteria;p__Proteobacteria;c__Alphaproteobacteria;o__Rhodospirillales;f__Acetobacteraceae;g__Acetobacter;s__Acetobacter tropicalis
GCA_001580915.1	s__Acetobacter tropicalis	s__Acetobacter tropicalis	100	0	88.9	222	0	52004	Contig	d__Bacteria;p__Proteobacteria;c__Alphaproteobacteria;o__Acetobacterales;f__Acetobacteraceae;g__Acetobacter;s__Acetobacter tropicalis	d__Bacteria;p__Proteobacteria;c__Alphaproteobacteria;o__Rhodospirillales;f__Acetobacteraceae;g__Acetobacter;s__Acetobacter tropicalis
GCA_002153795.1	s__Acetobacter tropicalis	s__Acetobacter tropicalis	100	0.75	87.1	183	0	114968	Contig	d__Bacteria;p__Proteobacteria;c__Alphaproteobacteria;o__Acetobacterales;f__Acetobacteraceae;g__Acetobacter;s__Acetobacter tropicalis	d__Bacteria;p__Proteobacteria;c__Alphaproteobacteria;o__Rhodospirillales;f__Acetobacteraceae;g__Acetobacter;s__Acetobacter tropicalis
GCA_000245075.1	s__Roseomonas sp000245075	s__Acetobacteraceae bacterium AT-5844	100	0.08	87.4	244	0	36293	Scaffold	d__Bacteria;p__Proteobacteria;c__Alphaproteobacteria;o__Acetobacterales;f__Acetobacteraceae;g__Roseomonas;s__Roseomonas sp000245075	d__Bacteria;p__Proteobacteria;c__Alphaproteobacteria;o__Rhodospirillales;f__Acetobacteraceae;g__Acetobacteraceae bacterium AT-5844_genus;s__Acetobacteraceae bacterium AT-5844
GCA_003258945.1	s__Paracraurococcus sp003258945	s__Acetobacteraceae bacterium DB1506	99	0.5	92.15	87	0	187085	Contig	d__Bacteria;p__Proteobacteria;c__Alphaproteobacteria;o__Acetobacterales;f__Acetobacteraceae;g__Paracraurococcus;s__Paracraurococcus sp003258945	d__Bacteria;p__Proteobacteria;c__Alphaproteobacteria;o__Rhodospirillales;f__Acetobacteraceae;g__Acetobacteraceae bacterium DB1506_genus;s__Acetobacteraceae bacterium DB1506
GCA_001263355.1	s__Acetobacterium bakii	s__Acetobacterium bakii	99.3	4.27	72.95	100	0	82078	Scaffold	d__Bacteria;p__Firmicutes_A;c__Clostridia;o__Eubacteriales;f__Eubacteriaceae;g__Acetobacterium;s__Acetobacterium bakii	d__Bacteria;p__Firmicutes;c__Clostridia;o__Clostridiales;f__Eubacteriaceae;g__Acetobacterium;s__Acetobacterium bakii
GCA_000472665.1	s__Acetobacterium dehalogenans	s__Acetobacterium dehalogenans	99.3	0.75	91.55	80	0	92965	Scaffold	d__Bacteria;p__Firmicutes_A;c__Clostridia;o__Eubacteriales;f__Eubacteriaceae;g__Acetobacterium;s__Acetobacterium dehalogenans	d__Bacteria;p__Firmicutes;c__Clostridia;o__Clostridiales;f__Eubacteriaceae;g__Acetobacterium;s__Acetobacterium dehalogenans
GCA_001766835.1	s__Acetobacterium wieringae	s__Acetobacterium wieringae	99.3	1.45	88.95	62	0	142882	Contig	d__Bacteria;p__Firmicutes_A;c__Clostridia;o__Eubacteriales;f__Eubacteriaceae;g__Acetobacterium;s__Acetobacterium wieringae	d__Bacteria;p__Firmicutes;c__Clostridia;o__Clostridiales;f__Eubacteriaceae;g__Acetobacterium;s__Acetobacterium wieringae
GCA_000247605.1	s__Acetobacterium woodii	s__Acetobacterium woodii	100	1.06	194.65	1	0	4044777	Complete Genome	d__Bacteria;p__Firmicutes_A;c__Clostridia;o__Eubacteriales;f__Eubacteriaceae;g__Acetobacterium;s__Acetobacterium woodii	d__Bacteria;p__Firmicutes;c__Clostridia;o__Clostridiales;f__Eubacteriaceae;g__Acetobacterium;s__Acetobacterium woodii
GCA_000144695.1	s__Acetohalobium arabaticum	s__Acetohalobium arabaticum	97.41	0	197.36	1	0	2469596	Complete Genome	d__Bacteria;p__Firmicutes_F;c__Halanaerobiia;o__Halobacteroidales;f__Acetohalobiaceae;g__Acetohalobium;s__Acetohalobium arabaticum	d__Bacteria;p__Firmicutes;c__Clostridia;o__Halanaerobiales;f__Halobacteroidaceae;g__Acetohalobium;s__Acetohalobium arabaticum
GCA_900129645.1	s__Acetomicrobium flavidum	s__Acetomicrobium flavidum	100	0	99.85	3	0	2015682	Contig	d__Bacteria;p__Synergistota;c__Synergistia;o__Synergistales;f__Acetomicrobiaceae;g__Acetomicrobium;s__Acetomicrobium flavidum	d__Bacteria;p__Synergistetes;c__Synergistia;o__Synergistales;f__Synergistaceae;g__Acetomicrobium;s__Acetomicrobium flavidum
GCA_000160455.2	s__Acetomicrobium hydrogeniformans	s__Acetomicrobium hydrogeniformans	100	0	99.6	8	0	2103414	Contig	d__Bacteria;p__Synergistota;c__Synergistia;o__Synergistales;f__Acetomicrobiaceae;g__Acetomicrobium;s__Acetomicrobium hydrogeniformans	d__Bacteria;p__Synergistetes;c__Synergistia;o__Synergistales;f__Synergistaceae;g__Acetomicrobium;s__Acetomicrobium hydrogeniformans
GCA_900107215.1	s__Acetomicrobium thermoterrenum	s__Acetomicrobium thermoterrenum	100	0	98.8	24	0	150787	Scaffold	d__Bacteria;p__Synergistota;c__Synergistia;o__Synergistales;f__Acetomicrobiaceae;g__Acetomicrobium;s__Acetomicrobium thermoterrenum	d__Bacteria;p__Synergistetes;c__Synergistia;o__Synergistales;f__Synergistaceae;g__Acetomicrobium;s__Acetomicrobium thermoterrenum
GCA_000219125.2	s__Acetonema longum	s__Acetonema longum	99.37	3.16	68.72	297	0	59655	Scaffold	d__Bacteria;p__Firmicutes_C;c__Negativicutes;o__Sporomusales;f__Acetonemaceae;g__Acetonema;s__Acetonema longum	d__Bacteria;p__Firmicutes;c__Negativicutes;o__Selenomonadales;f__Sporomusaceae;g__Acetonema;s__Acetonema longum
GCA_000428705.1	s__Acholeplasma_A axanthum	s__Acholeplasma axanthum	99.33	0	96.28	61	0	48700	Scaffold	d__Bacteria;p__Firmicutes;c__Bacilli;o__Acholeplasmatales;f__Acholeplasmataceae;g__Acholeplasma_A;s__Acholeplasma_A axanthum	d__Bacteria;p__Tenericutes;c__Mollicutes;o__Acholeplasmatales;f__Acholeplasmataceae;g__Acholeplasma;s__Acholeplasma axanthum
GCA_000967915.1	s__Acholeplasma_C brassicae	s__Acholeplasma brassicae	98	1.33	191.3	1	0	1877792	Complete Genome	d__Bacteria;p__Firmicutes;c__Bacilli;o__Acholeplasmatales;f__Acholeplasmataceae_A;g__Acholeplasma_C;s__Acholeplasma_C brassicae	d__Bacteria;p__Tenericutes;c__Mollicutes;o__Acholeplasmatales;f__Acholeplasmataceae;g__Acholeplasma;s__Acholeplasma brassicae
GCA_000687735.1	s__Acholeplasma equifetale	s__Acholeplasma equifetale	98	0	96.7	26	0	124644	Contig	d__Bacteria;p__Firmicutes;c__Bacilli;o__Acholeplasmatales;f__Acholeplasmataceae;g__Acholeplasma;s__Acholeplasma equifetale	d__Bacteria;p__Tenericutes;c__Mollicutes;o__Acholeplasmatales;f__Acholeplasmataceae;g__Acholeplasma;s__Acholeplasma equifetale
GCA_000526235.1	s__Acholeplasma granularum	s__Acholeplasma granularum	98.65	0	97.95	14	0	150806	Contig	d__Bacteria;p__Firmicutes;c__Bacilli;o__Acholeplasmatales;f__Acholeplasmataceae;g__Acholeplasma;s__Acholeplasma granularum	d__Bacteria;p__Tenericutes;c__Mollicutes;o__Acholeplasmatales;f__Acholeplasmataceae;g__Acholeplasma;s__Acholeplasma granularum
GCA_000702765.1	s__Acholeplasma hippikon	s__Acholeplasma hippikon	97.97	0	97.12	17	0	173079	Contig	d__Bacteria;p__Firmicutes;c__Bacilli;o__Acholeplasmatales;f__Acholeplasmataceae;g__Acholeplasma;s__Acholeplasma hippikon	d__Bacteria;p__Tenericutes;c__Mollicutes;o__Acholeplasmatales;f__Acholeplasmataceae;g__Acholeplasma;s__Acholeplasma hippikon
GCA_000018785.1	s__Acholeplasma laidlawii	s__Acholeplasma laidlawii	98.65	0	198.6	1	0	1496992	Complete Genome	d__Bacteria;p__Firmicutes;c__Bacilli;o__Acholeplasmatales;f__Acholeplasmataceae;g__Acholeplasma;s__Acholeplasma laidlawii	d__Bacteria;p__Tenericutes;c__Mollicutes;o__Acholeplasmatales;f__Acholeplasmataceae;g__Acholeplasma;s__Acholeplasma laidlawii
GCA_001730135.1	s__Acholeplasma laidlawii	s__Acholeplasma laidlawii	98.65	0	97.15	30	0	86549	Scaffold	d__Bacteria;p__Firmicutes;c__Bacilli;o__Acholeplasmatales;f__Acholeplasmataceae;g__Acholeplasma;s__Acholeplasma laidlawii	d__Bacteria;p__Tenericutes;c__Mollicutes;o__Acholeplasmatales;f__Acholeplasmataceae;g__Acholeplasma;s__Acholeplasma laidlawii
GCA_000687835.1	s__Acholeplasma_A modicum	s__Acholeplasma modicum	98.67	0	98.17	10	0	238812	Contig	d__Bacteria;p__Firmicutes;c__Bacilli;o__Acholeplasmatales;f__Acholeplasmataceae;g__Acholeplasma_A;s__Acholeplasma_A modicum	d__Bacteria;p__Tenericutes;c__Mollicutes;o__Acholeplasmatales;f__Acholeplasmataceae;g__Acholeplasma;s__Acholeplasma modicum
GCA_000483165.1	s__Tullyiplasma multilocale	s__Acholeplasma multilocale	98.87	0	98.27	12	0	183993	Scaffold	d__Bacteria;p__Firmicutes;c__Bacilli;o__Mycoplasmatales;f__Mycoplasmataceae;g__Tullyiplasma;s__Tullyiplasma multilocale	d__Bacteria;p__Tenericutes;c__Mollicutes;o__Acholeplasmatales;f__Acholeplasmataceae;g__Acholeplasma;s__Acholeplasma multilocale
GCA_000953195.1	s__Acholeplasma oculi	s__Acholeplasma oculi	98.65	1.35	191.85	1	0	1587120	Complete Genome	d__Bacteria;p__Firmicutes;c__Bacilli;o__Acholeplasmatales;f__Acholeplasmataceae;g__Acholeplasma;s__Acholeplasma oculi	d__Bacteria;p__Tenericutes;c__Mollicutes;o__Acholeplasmatales;f__Acholeplasmataceae;g__Acholeplasma;s__Acholeplasma oculi
GCA_000968055.1	s__Acholeplasma_D palmae	s__Acholeplasma palmae	100	0	199.95	1	0	1554229	Complete Genome	d__Bacteria;p__Firmicutes;c__Bacilli;o__Acholeplasmatales;f__Acholeplasmataceae;g__Acholeplasma_D;s__Acholeplasma_D palmae	d__Bacteria;p__Tenericutes;c__Mollicutes;o__Acholeplasmatales;f__Acholeplasmataceae;g__Acholeplasma;s__Acholeplasma palmae
GCA_000236785.2	s__Achromobacter arsenitoxydans	s__Achromobacter arsenitoxydans	99.38	0	94.13	105	0	106744	Contig	d__Bacteria;p__Proteobacteria;c__Gammaproteobacteria;o__Burkholderiales;f__Burkholderiaceae;g__Achromobacter;s__Achromobacter arsenitoxydans	d__Bacteria;p__Proteobacteria;c__Betaproteobacteria;o__Burkholderiales;f__Alcaligenaceae;g__Achromobacter;s__Achromobacter arsenitoxydans
GCA_002205315.1	s__Achromobacter denitrificans	s__Achromobacter denitrificans	99.53	0.73	195.83	1	0	6929205	Complete Genome	d__Bacteria;p__Proteobacteria;c__Gammaproteobacteria;o__Burkholderiales;f__Burkholderiaceae;g__Achromobacter;s__Achromobacter denitrificans	d__Bacteria;p__Proteobacteria;c__Betaproteobacteria;o__Burkholderiales;f__Alcaligenaceae;g__Achromobacter;s__Achromobacter denitrificans
GCA_002192685.1	s__Achromobacter denitrificans	s__Achromobacter denitrificans	99.53	0.47	86.08	222	0	56145	Contig	d__Bacteria;p__Proteobacteria;c__Gammaproteobacteria;o__Burkholderiales;f__Burkholderiaceae;g__Achromobacter;s__Achromobacter denitrificans	d__Bacteria;p__Proteobacteria;c__Betaproteobacteria;o__Burkholderiales;f__Alcaligenaceae;g__Achromobacter;s__Achromobacter denitrificans
GCA_003096295.1	s__Achromobacter dolens	s__Achromobacter dolens	99.53	4.21	73.98	90	0	145210	Contig	d__Bacteria;p__Proteobacteria;c__Gammaproteobacteria;o__Burkholderiales;f__Burkholderiaceae;g__Achromobacter;s__Achromobacter dolens	d__Bacteria;p__Proteobacteria;c__Betaproteobacteria;o__Burkholderiales;f__Alcaligenaceae;g__Achromobacter;s__Achromobacter dolens
GCA_000783435.2	s__Achromobacter insolitus	s__Achromobacter insolitus	99.53	0.47	197.08	2	0	6523893	Complete Genome	d__Bacteria;p__Proteobacteria;c__Gammaproteobacteria;o__Burkholderiales;f__Burkholderiaceae;g__Achromobacter;s__Achromobacter insolitus	d__Bacteria;p__Proteobacteria;c__Betaproteobacteria;o__Burkholderiales;f__Alcaligenaceae;g__Achromobacter;s__Achromobacter insolitus
GCA_001971645.1	s__Achromobacter insolitus	s__Achromobacter insolitus	98.91	0.47	196.51	1	0	6492697	Complete Genome	d__Bacteria;p__Proteobacteria;c__Gammaproteobacteria;o__Burkholderiales;f__Burkholderiaceae;g__Achromobacter;s__Achromobacter insolitus	d__Bacteria;p__Proteobacteria;c__Betaproteobacteria;o__Burkholderiales;f__Alcaligenaceae;g__Achromobacter;s__Achromobacter insolitus
GCA_001639685.1	s__Achromobacter insolitus	s__Achromobacter insolitus	99.53	0.47	94.28	58	0	554927	Scaffold	d__Bacteria;p__Proteobacteria;c__Gammaproteobacteria;o__Burkholderiales;f__Burkholderiaceae;g__Achromobacter;s__Achromobacter insolitus	d__Bacteria;p__Proteobacteria;c__Betaproteobacteria;o__Burkholderiales;f__Alcaligenaceae;g__Achromobacter;s__Achromobacter insolitus
GCA_001641515.1	s__Achromobacter insolitus	s__Achromobacter insolitus	100	0.47	89.05	172	0	117992	Contig	d__Bacteria;p__Proteobacteria;c__Gammaproteobacteria;o__Burkholderiales;f__Burkholderiaceae;g__Achromobacter;s__Achromobacter insolitus	d__Bacteria;p__Proteobacteria;c__Betaproteobacteria;o__Burkholderiales;f__Alcaligenaceae;g__Achromobacter;s__Achromobacter insolitus
GCA_003096315.1	s__Achromobacter insuavis	s__Achromobacter insuavis	99.53	0	92.18	147	0	88805	Contig	d__Bacteria;p__Proteobacteria;c__Gammaproteobacteria;o__Burkholderiales;f__Burkholderiaceae;g__Achromobacter;s__Achromobacter insuavis	d__Bacteria;p__Proteobacteria;c__Betaproteobacteria;o__Burkholderiales;f__Alcaligenaceae;g__Achromobacter;s__Achromobacter insuavis
GCA_000219745.1	s__Achromobacter insuavis	s__Achromobacter insuavis	98.68	0.06	90.38	160	0	67212	Scaffold	d__Bacteria;p__Proteobacteria;c__Gammaproteobacteria;o__Burkholderiales;f__Burkholderiaceae;g__Achromobacter;s__Achromobacter insuavis	d__Bacteria;p__Proteobacteria;c__Betaproteobacteria;o__Burkholderiales;f__Alcaligenaceae;g__Achromobacter;s__Achromobacter insuavis
GCA_002209535.1	s__Achromobacter marplatensis	s__Achromobacter marplatensis	99.53	0	96.48	61	0	471181	Contig	d__Bacteria;p__Proteobacteria;c__Gammaproteobacteria;o__Burkholderiales;f__Burkholderiaceae;g__Achromobacter;s__Achromobacter marplatensis	d__Bacteria;p__Proteobacteria;c__Betaproteobacteria;o__Burkholderiales;f__Alcaligenaceae;g__Achromobacter;s__Achromobacter marplatensis
GCA_000286415.1	s__Achromobacter marplatensis	s__Achromobacter marplatensis	99.38	0.23	89.08	183	0	243576	Contig	d__Bacteria;p__Proteobacteria;c__Gammaproteobacteria;o__Burkholderiales;f__Burkholderiaceae;g__Achromobacter;s__Achromobacter marplatensis	d__Bacteria;p__Proteobacteria;c__Betaproteobacteria;o__Burkholderiales;f__Alcaligenaceae;g__Achromobacter;s__Achromobacter marplatensis
GCA_003053425.1	s__Achromobacter mucicolens	s__Achromobacter mucicolens	99.53	0.47	91.23	119	0	94256	Contig	d__Bacteria;p__Proteobacteria;c__Gammaproteobacteria;o__Burkholderiales;f__Burkholderiaceae;g__Achromobacter;s__Achromobacter mucicolens	d__Bacteria;p__Proteobacteria;c__Betaproteobacteria;o__Burkholderiales;f__Alcaligenaceae;g__Achromobacter;s__Achromobacter mucicolens
GCA_001262515.1	s__Achromobacter piechaudii	s__Achromobacter piechaudii	99.53	0	98.53	20	0	626642	Scaffold	d__Bacteria;p__Proteobacteria;c__Gammaproteobacteria;o__Burkholderiales;f__Burkholderiaceae;g__Achromobacter;s__Achromobacter piechaudii	d__Bacteria;p__Proteobacteria;c__Betaproteobacteria;o__Burkholderiales;f__Alcaligenaceae;g__Achromobacter;s__Achromobacter piechaudii
GCA_001571245.1	s__Achromobacter piechaudii	s__Achromobacter piechaudii	99.53	0.47	95.58	32	0	1207451	Contig	d__Bacteria;p__Proteobacteria;c__Gammaproteobacteria;o__Burkholderiales;f__Burkholderiaceae;g__Achromobacter;s__Achromobacter piechaudii	d__Bacteria;p__Proteobacteria;c__Betaproteobacteria;o__Burkholderiales;f__Alcaligenaceae;g__Achromobacter;s__Achromobacter piechaudii
GCA_000164035.1	s__Achromobacter piechaudii	s__Achromobacter piechaudii	99.58	0	91.98	152	0	89557	Scaffold	d__Bacteria;p__Proteobacteria;c__Gammaproteobacteria;o__Burkholderiales;f__Burkholderiaceae;g__Achromobacter;s__Achromobacter piechaudii	d__Bacteria;p__Proteobacteria;c__Betaproteobacteria;o__Burkholderiales;f__Alcaligenaceae;g__Achromobacter;s__Achromobacter piechaudii
GCA_002885955.2	s__Achromobacter pulmonis	s__Achromobacter pulmonis	99.53	2.38	78.98	173	0	231420	Scaffold	d__Bacteria;p__Proteobacteria;c__Gammaproteobacteria;o__Burkholderiales;f__Burkholderiaceae;g__Achromobacter;s__Achromobacter pulmonis	d__Bacteria;p__Proteobacteria;c__Betaproteobacteria;o__Burkholderiales;f__Alcaligenaceae;g__Achromobacter;s__Achromobacter pulmonis
GCA_002803005.1	s__Achromobacter ruhlandii	s__Achromobacter ruhlandii	99.53	0	96.58	59	0	261914	Contig	d__Bacteria;p__Proteobacteria;c__Gammaproteobacteria;o__Burkholderiales;f__Burkholderiaceae;g__Achromobacter;s__Achromobacter ruhlandii	d__Bacteria;p__Proteobacteria;c__Betaproteobacteria;o__Burkholderiales;f__Alcaligenaceae;g__Achromobacter;s__Achromobacter ruhlandii
GCA_002082135.1	s__Achromobacter ruhlandii	s__Achromobacter ruhlandii	98.75	0	95.15	72	0	158768	Chromosome	d__Bacteria;p__Proteobacteria;c__Gammaproteobacteria;o__Burkholderiales;f__Burkholderiaceae;g__Achromobacter;s__Achromobacter ruhlandii	d__Bacteria;p__Proteobacteria;c__Betaproteobacteria;o__Burkholderiales;f__Alcaligenaceae;g__Achromobacter;s__Achromobacter ruhlandii
GCA_002799605.1	s__Achromobacter ruhlandii	s__Achromobacter ruhlandii	99.53	0.23	95.03	67	0	233133	Contig	d__Bacteria;p__Proteobacteria;c__Gammaproteobacteria;o__Burkholderiales;f__Burkholderiaceae;g__Achromobacter;s__Achromobacter ruhlandii	d__Bacteria;p__Proteobacteria;c__Betaproteobacteria;o__Burkholderiales;f__Alcaligenaceae;g__Achromobacter;s__Achromobacter ruhlandii
GCA_001637095.1	s__Achromobacter ruhlandii	s__Achromobacter ruhlandii	99.53	0	95.03	90	0	123650	Contig	d__Bacteria;p__Proteobacteria;c__Gammaproteobacteria;o__Burkholderiales;f__Burkholderiaceae;g__Achromobacter;s__Achromobacter ruhlandii	d__Bacteria;p__Proteobacteria;c__Betaproteobacteria;o__Burkholderiales;f__Alcaligenaceae;g__Achromobacter;s__Achromobacter ruhlandii
GCA_001637105.1	s__Achromobacter ruhlandii	s__Achromobacter ruhlandii	99.53	0.47	91.78	108	0	113930	Contig	d__Bacteria;p__Proteobacteria;c__Gammaproteobacteria;o__Burkholderiales;f__Burkholderiaceae;g__Achromobacter;s__Achromobacter ruhlandii	d__Bacteria;p__Proteobacteria;c__Betaproteobacteria;o__Burkholderiales;f__Alcaligenaceae;g__Achromobacter;s__Achromobacter ruhlandii
GCA_001298995.1	s__Achromobacter sp001299435	s__Achromobacter sp. 2789STDY5608615	98.1	0.12	84.3	264	0	45200	Scaffold	d__Bacteria;p__Proteobacteria;c__Gammaproteobacteria;o__Burkholderiales;f__Burkholderiaceae;g__Achromobacter;s__Achromobacter sp001299435	d__Bacteria;p__Proteobacteria;c__Betaproteobacteria;o__Burkholderiales;f__Alcaligenaceae;g__Achromobacter;s__Achromobacter sp. 2789STDY5608615
GCA_001299355.1	s__Achromobacter sp001299355	s__Achromobacter sp. 2789STDY5608625	99.14	0	95.69	69	0	189244	Scaffold	d__Bacteria;p__Proteobacteria;c__Gammaproteobacteria;o__Burkholderiales;f__Burkholderiaceae;g__Achromobacter;s__Achromobacter sp001299355	d__Bacteria;p__Proteobacteria;c__Betaproteobacteria;o__Burkholderiales;f__Alcaligenaceae;g__Achromobacter;s__Achromobacter sp. 2789STDY5608625
GCA_002902905.1	s__Achromobacter sp002902905	s__Achromobacter sp. AONIH1	99.07	1.4	192.02	1	0	6648943	Complete Genome	d__Bacteria;p__Proteobacteria;c__Gammaproteobacteria;o__Burkholderiales;f__Burkholderiaceae;g__Achromobacter;s__Achromobacter sp002902905	d__Bacteria;p__Proteobacteria;c__Betaproteobacteria;o__Burkholderiales;f__Alcaligenaceae;g__Achromobacter;s__Achromobacter sp. AONIH1
GCA_001298955.1	s__Achromobacter sp001298955	s__Achromobacter sp. ATCC31444	98.6	0.47	91.05	104	0	124614	Scaffold	d__Bacteria;p__Proteobacteria;c__Gammaproteobacteria;o__Burkholderiales;f__Burkholderiaceae;g__Achromobacter;s__Achromobacter sp001298955	d__Bacteria;p__Proteobacteria;c__Betaproteobacteria;o__Burkholderiales;f__Alcaligenaceae;g__Achromobacter;s__Achromobacter sp. ATCC31444
GCA_000633435.1	s__Achromobacter sp000633435	s__Achromobacter sp. DH1f	99.53	0.47	89.78	148	0	239284	Contig	d__Bacteria;p__Proteobacteria;c__Gammaproteobacteria;o__Burkholderiales;f__Burkholderiaceae;g__Achromobacter;s__Achromobacter sp000633435	d__Bacteria;p__Proteobacteria;c__Betaproteobacteria;o__Burkholderiales;f__Alcaligenaceae;g__Achromobacter;s__Achromobacter sp. DH1f
GCA_002209485.1	s__Bordetella_C sp002209485	s__Achromobacter sp. HZ34	100	0.51	96.4	21	0	991641	Contig	d__Bacteria;p__Proteobacteria;c__Gammaproteobacteria;o__Burkholderiales;f__Burkholderiaceae;g__Bordetella_C;s__Bordetella_C sp002209485	d__Bacteria;p__Proteobacteria;c__Betaproteobacteria;o__Burkholderiales;f__Alcaligenaceae;g__Achromobacter;s__Achromobacter sp. HZ34
GCA_002975275.1	s__Achromobacter sp002975275	s__Achromobacter sp. MYb9	99.38	0	96.38	60	0	224026	Scaffold	d__Bacteria;p__Proteobacteria;c__Gammaproteobacteria;o__Burkholderiales;f__Burkholderiaceae;g__Achromobacter;s__Achromobacter sp002975275	d__Bacteria;p__Proteobacteria;c__Betaproteobacteria;o__Burkholderiales;f__Alcaligenaceae;g__Achromobacter;s__Achromobacter sp. MYb9
GCA_900108985.1	s__Achromobacter sp900156745	s__Achromobacter sp. NFACC18-2	99.53	0.47	95.18	40	0	239755	Scaffold	d__Bacteria;p__Proteobacteria;c__Gammaproteobacteria;o__Burkholderiales;f__Burkholderiaceae;g__Achromobacter;s__Achromobacter sp900156745	d__Bacteria;p__Proteobacteria;c__Betaproteobacteria;o__Burkholderiales;f__Alcaligenaceae;g__Achromobacter;s__Achromobacter sp. NFACC18-2
GCA_001427425.1	s__Achromobacter spanius_D	s__Achromobacter sp. Root565	99.38	0.47	95.6705	27	190	643006	Scaffold	d__Bacteria;p__Proteobacteria;c__Gammaproteobacteria;o__Burkholderiales;f__Burkholderiaceae;g__Achromobacter;s__Achromobacter spanius_D	d__Bacteria;p__Proteobacteria;c__Betaproteobacteria;o__Burkholderiales;f__Alcaligenaceae;g__Achromobacter;s__Achromobacter sp. Root565
GCA_001428845.1	s__Achromobacter sp001428845	s__Achromobacter sp. Root83	99.53	0.03	97.9244	29	111	491742	Scaffold	d__Bacteria;p__Proteobacteria;c__Gammaproteobacteria;o__Burkholderiales;f__Burkholderiaceae;g__Achromobacter;s__Achromobacter sp001428845	d__Bacteria;p__Proteobacteria;c__Betaproteobacteria;o__Burkholderiales;f__Alcaligenaceae;g__Achromobacter;s__Achromobacter sp. Root83
GCA_000757485.1	s__Achromobacter sp000757485	s__Achromobacter sp. RTa	99.53	0	95.13	88	0	175505	Scaffold	d__Bacteria;p__Proteobacteria;c__Gammaproteobacteria;o__Burkholderiales;f__Burkholderiaceae;g__Achromobacter;s__Achromobacter sp000757485	d__Bacteria;p__Proteobacteria;c__Betaproteobacteria;o__Burkholderiales;f__Alcaligenaceae;g__Achromobacter;s__Achromobacter sp. RTa
GCA_002812705.1	s__Achromobacter spanius	s__Achromobacter spanius	99.53	1.4	192.48	1	0	6425783	Complete Genome	d__Bacteria;p__Proteobacteria;c__Gammaproteobacteria;o__Burkholderiales;f__Burkholderiaceae;g__Achromobacter;s__Achromobacter spanius	d__Bacteria;p__Proteobacteria;c__Betaproteobacteria;o__Burkholderiales;f__Alcaligenaceae;g__Achromobacter;s__Achromobacter spanius
GCA_001559195.2	s__Achromobacter xylosoxidans	s__Achromobacter xylosoxidans	99.53	0.47	197.13	1	0	6268754	Complete Genome	d__Bacteria;p__Proteobacteria;c__Gammaproteobacteria;o__Burkholderiales;f__Burkholderiaceae;g__Achromobacter;s__Achromobacter xylosoxidans	d__Bacteria;p__Proteobacteria;c__Betaproteobacteria;o__Burkholderiales;f__Alcaligenaceae;g__Achromobacter;s__Achromobacter xylosoxidans
GCA_900475575.1	s__Achromobacter xylosoxidans	s__Achromobacter xylosoxidans	99.53	0.58	196.58	1	0	6735421	Complete Genome	d__Bacteria;p__Proteobacteria;c__Gammaproteobacteria;o__Burkholderiales;f__Burkholderiaceae;g__Achromobacter;s__Achromobacter xylosoxidans	d__Bacteria;p__Proteobacteria;c__Betaproteobacteria;o__Burkholderiales;f__Alcaligenaceae;g__Achromobacter;s__Achromobacter xylosoxidans
GCA_003293615.1	s__Achromobacter xylosoxidans	s__Achromobacter xylosoxidans	99.53	0.47	96.38	16	0	867088	Chromosome	d__Bacteria;p__Proteobacteria;c__Gammaproteobacteria;o__Burkholderiales;f__Burkholderiaceae;g__Achromobacter;s__Achromobacter xylosoxidans	d__Bacteria;p__Proteobacteria;c__Betaproteobacteria;o__Burkholderiales;f__Alcaligenaceae;g__Achromobacter;s__Achromobacter xylosoxidans
GCA_001541435.1	s__Achromobacter xylosoxidans	s__Achromobacter xylosoxidans	99.53	0.47	95.88	26	0	1159672	Contig	d__Bacteria;p__Proteobacteria;c__Gammaproteobacteria;o__Burkholderiales;f__Burkholderiaceae;g__Achromobacter;s__Achromobacter xylosoxidans	d__Bacteria;p__Proteobacteria;c__Betaproteobacteria;o__Burkholderiales;f__Alcaligenaceae;g__Achromobacter;s__Achromobacter xylosoxidans
GCA_001038045.1	s__Achromobacter xylosoxidans	s__Achromobacter xylosoxidans	99.53	0.47	95.73	29	0	586493	Contig	d__Bacteria;p__Proteobacteria;c__Gammaproteobacteria;o__Burkholderiales;f__Burkholderiaceae;g__Achromobacter;s__Achromobacter xylosoxidans	d__Bacteria;p__Proteobacteria;c__Betaproteobacteria;o__Burkholderiales;f__Alcaligenaceae;g__Achromobacter;s__Achromobacter xylosoxidans
GCA_900103005.1	s__Acidaminobacter hydrogenoformans	s__Acidaminobacter hydrogenoformans	100	2.13	87.2	43	0	161486	Scaffold	d__Bacteria;p__Firmicutes_A;c__Clostridia;o__Peptostreptococcales;f__Acidaminobacteraceae;g__Acidaminobacter;s__Acidaminobacter hydrogenoformans	d__Bacteria;p__Firmicutes;c__Clostridia;o__Clostridiales;f__Clostridiales Family XII. Incertae Sedis;g__Acidaminobacter;s__Acidaminobacter hydrogenoformans
GCA_000025305.1	s__Acidaminococcus fermentans	s__Acidaminococcus fermentans	99.98	0	199.93	1	0	2329769	Complete Genome	d__Bacteria;p__Firmicutes_C;c__Negativicutes;o__Acidaminococcales;f__Acidaminococcaceae;g__Acidaminococcus;s__Acidaminococcus fermentans	d__Bacteria;p__Firmicutes;c__Negativicutes;o__Acidaminococcales;f__Acidaminococcaceae;g__Acidaminococcus;s__Acidaminococcus fermentans
GCA_900107075.1	s__Acidaminococcus fermentans	s__Acidaminococcus fermentans	99.98	0	97.93	41	0	115494	Scaffold	d__Bacteria;p__Firmicutes_C;c__Negativicutes;o__Acidaminococcales;f__Acidaminococcaceae;g__Acidaminococcus;s__Acidaminococcus fermentans	d__Bacteria;p__Firmicutes;c__Negativicutes;o__Acidaminococcales;f__Acidaminococcaceae;g__Acidaminococcus;s__Acidaminococcus fermentans
GCA_900115425.1	s__Acidaminococcus fermentans	s__Acidaminococcus fermentans	99.98	0	97.03	59	0	75430	Scaffold	d__Bacteria;p__Firmicutes_C;c__Negativicutes;o__Acidaminococcales;f__Acidaminococcaceae;g__Acidaminococcus;s__Acidaminococcus fermentans	d__Bacteria;p__Firmicutes;c__Negativicutes;o__Acidaminococcales;f__Acidaminococcaceae;g__Acidaminococcus;s__Acidaminococcus fermentans
GCA_900314805.1	s__Acidaminococcus fermentans	s__Acidaminococcus fermentans	98.18	0.6	90.38	96	0	36725	Scaffold	d__Bacteria;p__Firmicutes_C;c__Negativicutes;o__Acidaminococcales;f__Acidaminococcaceae;g__Acidaminococcus;s__Acidaminococcus fermentans	d__Bacteria;p__Firmicutes;c__Negativicutes;o__Acidaminococcales;f__Acidaminococcaceae;g__Acidaminococcus;s__Acidaminococcus fermentans
GCA_000230275.1	s__Acidaminococcus intestini	s__Acidaminococcus intestini	100	0	199.95	1	0	2487765	Complete Genome	d__Bacteria;p__Firmicutes_C;c__Negativicutes;o__Acidaminococcales;f__Acidaminococcaceae;g__Acidaminococcus;s__Acidaminococcus intestini	d__Bacteria;p__Firmicutes;c__Negativicutes;o__Acidaminococcales;f__Acidaminococcaceae;g__Acidaminococcus;s__Acidaminococcus intestini
GCA_900095825.1	s__Acidaminococcus massiliensis	s__Acidaminococcus massiliensis	100	0.8	95.6	8	0	499262	Scaffold	d__Bacteria;p__Firmicutes_C;c__Negativicutes;o__Acidaminococcales;f__Acidaminococcaceae;g__Acidaminococcus;s__Acidaminococcus massiliensis	d__Bacteria;p__Firmicutes;c__Negativicutes;o__Acidaminococcales;f__Acidaminococcaceae;g__Acidaminococcus;s__Acidaminococcus massiliensis
GCA_900291475.1	s__Acidaminococcus sp900291475	s__Acidaminococcus provencensis	99.38	1.2	92.23	23	0	627683	Contig	d__Bacteria;p__Firmicutes_C;c__Negativicutes;o__Acidaminococcales;f__Acidaminococcaceae;g__Acidaminococcus;s__Acidaminococcus sp900291475	d__Bacteria;p__Firmicutes;c__Negativicutes;o__Acidaminococcales;f__Acidaminococcaceae;g__Acidaminococcus;s__Acidaminococcus provencensis
GCA_900106585.1	s__Acidaminococcus timonensis	s__Acidaminococcus timonensis	100	0	99.7	6	0	1482754	Contig	d__Bacteria;p__Firmicutes_C;c__Negativicutes;o__Acidaminococcales;f__Acidaminococcaceae;g__Acidaminococcus;s__Acidaminococcus timonensis	d__Bacteria;p__Firmicutes;c__Negativicutes;o__Acidaminococcales;f__Acidaminococcaceae;g__Acidaminococcus;s__Acidaminococcus timonensis
GCA_003201835.1	s__Acidianus brierleyi	s__Acidianus brierleyi	99.4	1.19	193.4	1	0	2947156	Complete Genome	d__Archaea;p__Crenarchaeota;c__Thermoprotei;o__Sulfolobales;f__Sulfolobaceae;g__Acidianus;s__Acidianus brierleyi	d__Archaea;p__Crenarchaeota;c__Thermoprotei;o__Sulfolobales;f__Sulfolobaceae;g__Acidianus;s__Acidianus brierleyi
GCA_000213215.1	s__Acidianus hospitalis	s__Acidianus hospitalis	99.4	0	199.35	1	0	2137654	Complete Genome	d__Archaea;p__Crenarchaeota;c__Thermoprotei;o__Sulfolobales;f__Sulfolobaceae;g__Acidianus;s__Acidianus hospitalis	d__Archaea;p__Crenarchaeota;c__Thermoprotei;o__Sulfolobales;f__Sulfolobaceae;g__Acidianus;s__Acidianus hospitalis
GCA_002116695.1	s__Acidianus manzaensis	s__Acidianus manzaensis	100	0.6	196.95	1	0	2687463	Complete Genome	d__Archaea;p__Crenarchaeota;c__Thermoprotei;o__Sulfolobales;f__Sulfolobaceae;g__Acidianus;s__Acidianus manzaensis	d__Archaea;p__Crenarchaeota;c__Thermoprotei;o__Sulfolobales;f__Sulfolobaceae;g__Acidianus;s__Acidianus manzaensis
GCA_003201765.1	s__Acidianus sulfidivorans	s__Acidianus sulfidivorans	99.11	0.6	196.06	1	0	2287077	Complete Genome	d__Archaea;p__Crenarchaeota;c__Thermoprotei;o__Sulfolobales;f__Sulfolobaceae;g__Acidianus;s__Acidianus sulfidivorans	d__Archaea;p__Crenarchaeota;c__Thermoprotei;o__Sulfolobales;f__Sulfolobaceae;g__Acidianus;s__Acidianus sulfidivorans
GCA_002027205.1	s__Acidibacillus ferrooxidans_A	s__Acidibacillus ferrooxidans	96.54	1.57	86.19	50	0	176325	Contig	d__Bacteria;p__Firmicutes_K;c__Alicyclobacillia;o__Alicyclobacillales;f__Acidibacillaceae;g__Acidibacillus;s__Acidibacillus ferrooxidans_A	d__Bacteria;p__Firmicutes;c__Bacilli;o__Bacillales;f__Acidibacillus_family;g__Acidibacillus;s__Acidibacillus ferrooxidans
GCA_001642725.1	s__Acidibacillus ferrooxidans_A	s__Acidibacillus ferrooxidans	95.01	0.79	86.1599	98	1	49097	Contig	d__Bacteria;p__Firmicutes_K;c__Alicyclobacillia;o__Alicyclobacillales;f__Acidibacillaceae;g__Acidibacillus;s__Acidibacillus ferrooxidans_A	d__Bacteria;p__Firmicutes;c__Bacilli;o__Bacillales;f__Acidibacillus_family;g__Acidibacillus;s__Acidibacillus ferrooxidans
GCA_003144315.1	s__Acidibacillus_A sulfuroxidans	s__Acidibacillus sulfuroxidans	98.08	1.79	82.38	135	0	95731	Contig	d__Bacteria;p__Firmicutes_K;c__Alicyclobacillia;o__Alicyclobacillales;f__Acidibacillaceae;g__Acidibacillus_A;s__Acidibacillus_A sulfuroxidans	d__Bacteria;p__Firmicutes;c__Bacilli;o__Bacillales;f__Acidibacillus_family;g__Acidibacillus;s__Acidibacillus sulfuroxidans
GCA_003184265.1	s__Acidiferrobacter sp003184265	s__Acidiferrobacter sp. SPIII_3	98.17	1.83	188.97	1	0	3398398	Complete Genome	d__Bacteria;p__Proteobacteria;c__Gammaproteobacteria;o__Acidiferrobacterales;f__Acidiferrobacteraceae;g__Acidiferrobacter;s__Acidiferrobacter sp003184265	d__Bacteria;p__Proteobacteria;c__Gammaproteobacteria;o__Acidiferrobacterales;f__Acidiferrobacteraceae;g__Acidiferrobacter;s__Acidiferrobacter sp. SPIII_3
GCA_001705075.1	s__Acidiferrobacter thiooxydans	s__Acidiferrobacter thiooxydans	98.17	2.13	74.67	257	0	28166	Contig	d__Bacteria;p__Proteobacteria;c__Gammaproteobacteria;o__Acidiferrobacterales;f__Acidiferrobacteraceae;g__Acidiferrobacter;s__Acidiferrobacter thiooxydans	d__Bacteria;p__Proteobacteria;c__Gammaproteobacteria;o__Acidiferrobacterales;f__Acidiferrobacteraceae;g__Acidiferrobacter;s__Acidiferrobacter thiooxydans
GCA_001975725.1	s__Acidihalobacter_A ferrooxidans	s__Acidihalobacter ferrooxidans	96.21	2.04	85.76	5	0	983258	Chromosome	d__Bacteria;p__Proteobacteria;c__Gammaproteobacteria;o__Ectothiorhodospirales;f__Acidihalobacteraceae;g__Acidihalobacter_A;s__Acidihalobacter_A ferrooxidans	d__Bacteria;p__Proteobacteria;c__Gammaproteobacteria;o__Chromatiales;f__Ectothiorhodospiraceae;g__Acidihalobacter;s__Acidihalobacter ferrooxidans
GCA_000754095.2	s__Acidihalobacter prosperus	s__Acidihalobacter prosperus	99.2	1.97	88.9488	8	25	807228	Contig	d__Bacteria;p__Proteobacteria;c__Gammaproteobacteria;o__Ectothiorhodospirales;f__Acidihalobacteraceae;g__Acidihalobacter;s__Acidihalobacter prosperus	d__Bacteria;p__Proteobacteria;c__Gammaproteobacteria;o__Chromatiales;f__Ectothiorhodospiraceae;g__Acidihalobacter;s__Acidihalobacter prosperus
GCA_000144915.1	s__Acidilobus saccharovorans	s__Acidilobus saccharovorans	99.37	0	199.32	1	0	1496453	Complete Genome	d__Archaea;p__Crenarchaeota;c__Thermoprotei;o__Desulfurococcales;f__Acidilobaceae;g__Acidilobus;s__Acidilobus saccharovorans	d__Archaea;p__Crenarchaeota;c__Thermoprotei;o__Acidilobales;f__Acidilobaceae;g__Acidilobus;s__Acidilobus saccharovorans
GCA_900106675.1	s__Defluviimonas_A indica	s__Acidimangrovimonas indica	99.75	1.06	90.55	78	0	193940	Scaffold	d__Bacteria;p__Proteobacteria;c__Alphaproteobacteria;o__Rhodobacterales;f__Rhodobacteraceae;g__Defluviimonas_A;s__Defluviimonas_A indica	d__Bacteria;p__Proteobacteria;c__Alphaproteobacteria;o__Rhodobacterales;f__Rhodobacteraceae;g__Acidimangrovimonas;s__Acidimangrovimonas indica
GCA_002871005.1	s__Defluviimonas_A sp002871005	s__Acidimangrovimonas sediminis	99.7	1.21	88.1	111	0	240909	Contig	d__Bacteria;p__Proteobacteria;c__Alphaproteobacteria;o__Rhodobacterales;f__Rhodobacteraceae;g__Defluviimonas_A;s__Defluviimonas_A sp002871005	d__Bacteria;p__Proteobacteria;c__Alphaproteobacteria;o__Rhodobacterales;f__Rhodobacteraceae;g__Acidimangrovimonas;s__Acidimangrovimonas sediminis
GCA_000023265.1	s__Acidimicrobium ferrooxidans	s__Acidimicrobium ferrooxidans	94.87	1.28	188.42	1	0	2158157	Complete Genome	d__Bacteria;p__Actinobacteriota;c__Acidimicrobiia;o__Acidimicrobiales;f__Acidimicrobiaceae;g__Acidimicrobium;s__Acidimicrobium ferrooxidans	d__Bacteria;p__Actinobacteria;c__Acidimicrobiia;o__Acidimicrobiales;f__Acidimicrobiaceae;g__Acidimicrobium;s__Acidimicrobium ferrooxidans
GCA_000701585.1	s__Acidiphilium angustum	s__Acidiphilium angustum	99.5	0.25	87.9	207	0	71045	Scaffold	d__Bacteria;p__Proteobacteria;c__Alphaproteobacteria;o__Acetobacterales;f__Acetobacteraceae;g__Acidiphilium;s__Acidiphilium angustum	d__Bacteria;p__Proteobacteria;c__Alphaproteobacteria;o__Rhodospirillales;f__Acetobacteraceae;g__Acidiphilium;s__Acidiphilium angustum
GCA_000016725.1	s__Acidiphilium multivorum	s__Acidiphilium cryptum	100	0	199.55	9	0	3389227	Complete Genome	d__Bacteria;p__Proteobacteria;c__Alphaproteobacteria;o__Acetobacterales;f__Acetobacteraceae;g__Acidiphilium;s__Acidiphilium multivorum	d__Bacteria;p__Proteobacteria;c__Alphaproteobacteria;o__Rhodospirillales;f__Acetobacteraceae;g__Acidiphilium;s__Acidiphilium cryptum
GCA_001441165.1	s__Acidipropionibacterium acidipropionici	s__Acidipropionibacterium acidipropionici	100	0	199.95	1	0	3651382	Complete Genome	d__Bacteria;p__Actinobacteriota;c__Actinobacteria;o__Propionibacteriales;f__Propionibacteriaceae;g__Acidipropionibacterium;s__Acidipropionibacterium acidipropionici	d__Bacteria;p__Actinobacteria;c__Actinobacteria;o__Propionibacteriales;f__Propionibacteriaceae;g__Acidipropionibacterium;s__Acidipropionibacterium acidipropionici
GCA_001602115.1	s__Acidipropionibacterium acidipropionici	s__Acidipropionibacterium acidipropionici	100	0	199.9	2	0	3704826	Complete Genome	d__Bacteria;p__Actinobacteriota;c__Actinobacteria;o__Propionibacteriales;f__Propionibacteriaceae;g__Acidipropionibacterium;s__Acidipropionibacterium acidipropionici	d__Bacteria;p__Actinobacteria;c__Actinobacteria;o__Propionibacteriales;f__Propionibacteriaceae;g__Acidipropionibacterium;s__Acidipropionibacterium acidipropionici
GCA_000425285.1	s__Acidipropionibacterium jensenii	s__Acidipropionibacterium jensenii	99.67	0	96.82	57	0	155416	Scaffold	d__Bacteria;p__Actinobacteriota;c__Actinobacteria;o__Propionibacteriales;f__Propionibacteriaceae;g__Acidipropionibacterium;s__Acidipropionibacterium jensenii	d__Bacteria;p__Actinobacteria;c__Actinobacteria;o__Propionibacteriales;f__Propionibacteriaceae;g__Acidipropionibacterium;s__Acidipropionibacterium jensenii
GCA_000423445.1	s__Acidipropionibacterium thoenii	s__Acidipropionibacterium thoenii	100	0.66	94.35	47	0	142908	Scaffold	d__Bacteria;p__Actinobacteriota;c__Actinobacteria;o__Propionibacteriales;f__Propionibacteriaceae;g__Acidipropionibacterium;s__Acidipropionibacterium thoenii	d__Bacteria;p__Actinobacteria;c__Actinobacteria;o__Propionibacteriales;f__Propionibacteriaceae;g__Acidipropionibacterium;s__Acidipropionibacterium thoenii
GCA_000175575.2	s__Acidithiobacillus caldus	s__Acidithiobacillus caldus	99.38	0.62	196.08	4	0	2777702	Complete Genome	d__Bacteria;p__Proteobacteria;c__Gammaproteobacteria;o__Acidithiobacillales;f__Acidithiobacillaceae;g__Acidithiobacillus;s__Acidithiobacillus caldus	d__Bacteria;p__Proteobacteria;c__Acidithiobacillia;o__Acidithiobacillales;f__Acidithiobacillaceae;g__Acidithiobacillus;s__Acidithiobacillus caldus
GCA_001650235.3	s__Acidithiobacillus caldus	s__Acidithiobacillus caldus	99.38	1.24	193.03	3	0	2752116	Complete Genome	d__Bacteria;p__Proteobacteria;c__Gammaproteobacteria;o__Acidithiobacillales;f__Acidithiobacillaceae;g__Acidithiobacillus;s__Acidithiobacillus caldus	d__Bacteria;p__Proteobacteria;c__Acidithiobacillia;o__Acidithiobacillales;f__Acidithiobacillaceae;g__Acidithiobacillus;s__Acidithiobacillus caldus
GCA_001756675.1	s__Acidithiobacillus caldus	s__Acidithiobacillus caldus	98.76	1.86	69.96	390	0	22157	Contig	d__Bacteria;p__Proteobacteria;c__Gammaproteobacteria;o__Acidithiobacillales;f__Acidithiobacillaceae;g__Acidithiobacillus;s__Acidithiobacillus caldus	d__Bacteria;p__Proteobacteria;c__Acidithiobacillia;o__Acidithiobacillales;f__Acidithiobacillaceae;g__Acidithiobacillus;s__Acidithiobacillus caldus
GCA_000214095.3	s__Acidithiobacillus ferrivorans	s__Acidithiobacillus ferrivorans	99.34	1.86	189.99	1	0	3207552	Complete Genome	d__Bacteria;p__Proteobacteria;c__Gammaproteobacteria;o__Acidithiobacillales;f__Acidithiobacillaceae;g__Acidithiobacillus;s__Acidithiobacillus ferrivorans	d__Bacteria;p__Proteobacteria;c__Acidithiobacillia;o__Acidithiobacillales;f__Acidithiobacillaceae;g__Acidithiobacillus;s__Acidithiobacillus ferrivorans
GCA_900174455.1	s__Acidithiobacillus ferrivorans	s__Acidithiobacillus ferrivorans	99.34	2.33	87.39	6	0	934900	Chromosome	d__Bacteria;p__Proteobacteria;c__Gammaproteobacteria;o__Acidithiobacillales;f__Acidithiobacillaceae;g__Acidithiobacillus;s__Acidithiobacillus ferrivorans	d__Bacteria;p__Proteobacteria;c__Acidithiobacillia;o__Acidithiobacillales;f__Acidithiobacillaceae;g__Acidithiobacillus;s__Acidithiobacillus ferrivorans
GCA_001685225.1	s__Acidithiobacillus ferrivorans	s__Acidithiobacillus ferrivorans	99.03	1.37	82.68	190	0	36996	Contig	d__Bacteria;p__Proteobacteria;c__Gammaproteobacteria;o__Acidithiobacillales;f__Acidithiobacillaceae;g__Acidithiobacillus;s__Acidithiobacillus ferrivorans	d__Bacteria;p__Proteobacteria;c__Acidithiobacillia;o__Acidithiobacillales;f__Acidithiobacillaceae;g__Acidithiobacillus;s__Acidithiobacillus ferrivorans
GCA_001857665.2	s__Acidithiobacillus ferrivorans	s__Acidithiobacillus ferrivorans	99.34	2.64	80.99	103	0	63924	Contig	d__Bacteria;p__Proteobacteria;c__Gammaproteobacteria;o__Acidithiobacillales;f__Acidithiobacillaceae;g__Acidithiobacillus;s__Acidithiobacillus ferrivorans	d__Bacteria;p__Proteobacteria;c__Acidithiobacillia;o__Acidithiobacillales;f__Acidithiobacillaceae;g__Acidithiobacillus;s__Acidithiobacillus ferrivorans
GCA_000021485.1	s__Acidithiobacillus ferrooxidans	s__Acidithiobacillus ferrooxidans	99.34	0	199.29	1	0	2982397	Complete Genome	d__Bacteria;p__Proteobacteria;c__Gammaproteobacteria;o__Acidithiobacillales;f__Acidithiobacillaceae;g__Acidithiobacillus;s__Acidithiobacillus ferrooxidans	d__Bacteria;p__Proteobacteria;c__Acidithiobacillia;o__Acidithiobacillales;f__Acidithiobacillaceae;g__Acidithiobacillus;s__Acidithiobacillus ferrooxidans
GCA_003233765.1	s__Acidithiobacillus ferrooxidans	s__Acidithiobacillus ferrooxidans	99.34	0	98.5861	15	78	683820	Contig	d__Bacteria;p__Proteobacteria;c__Gammaproteobacteria;o__Acidithiobacillales;f__Acidithiobacillaceae;g__Acidithiobacillus;s__Acidithiobacillus ferrooxidans	d__Bacteria;p__Proteobacteria;c__Acidithiobacillia;o__Acidithiobacillales;f__Acidithiobacillaceae;g__Acidithiobacillus;s__Acidithiobacillus ferrooxidans
GCA_002847505.1	s__Acidithiobacillus sp002847505	s__Acidithiobacillus sp. SH	99.34	0.93	91.44	65	0	100856	Contig	d__Bacteria;p__Proteobacteria;c__Gammaproteobacteria;o__Acidithiobacillales;f__Acidithiobacillaceae;g__Acidithiobacillus;s__Acidithiobacillus sp002847505	d__Bacteria;p__Proteobacteria;c__Acidithiobacillia;o__Acidithiobacillales;f__Acidithiobacillaceae;g__Acidithiobacillus;s__Acidithiobacillus sp. SH
GCA_000227215.2	s__Acidithiobacillus thiooxidans	s__Acidithiobacillus thiooxidans	98.72	1.24	84.32	164	0	42790	Contig	d__Bacteria;p__Proteobacteria;c__Gammaproteobacteria;o__Acidithiobacillales;f__Acidithiobacillaceae;g__Acidithiobacillus;s__Acidithiobacillus thiooxidans	d__Bacteria;p__Proteobacteria;c__Acidithiobacillia;o__Acidithiobacillales;f__Acidithiobacillaceae;g__Acidithiobacillus;s__Acidithiobacillus thiooxidans
GCA_000559045.1	s__Acidithiobacillus thiooxidans	s__Acidithiobacillus thiooxidans	98.72	1.24	81.87	213	0	46830	Contig	d__Bacteria;p__Proteobacteria;c__Gammaproteobacteria;o__Acidithiobacillales;f__Acidithiobacillaceae;g__Acidithiobacillus;s__Acidithiobacillus thiooxidans	d__Bacteria;p__Proteobacteria;c__Acidithiobacillia;o__Acidithiobacillales;f__Acidithiobacillaceae;g__Acidithiobacillus;s__Acidithiobacillus thiooxidans
GCA_001705695.1	s__Acidithiobacillus thiooxidans	s__Acidithiobacillus thiooxidans	99.34	0.93	77.94	335	0	33554	Contig	d__Bacteria;p__Proteobacteria;c__Gammaproteobacteria;o__Acidithiobacillales;f__Acidithiobacillaceae;g__Acidithiobacillus;s__Acidithiobacillus thiooxidans	d__Bacteria;p__Proteobacteria;c__Acidithiobacillia;o__Acidithiobacillales;f__Acidithiobacillaceae;g__Acidithiobacillus;s__Acidithiobacillus thiooxidans
GCA_000709715.1	s__Acidithiobacillus thiooxidans	s__Acidithiobacillus thiooxidans	99.34	2.24	70.89	345	0	24823	Contig	d__Bacteria;p__Proteobacteria;c__Gammaproteobacteria;o__Acidithiobacillales;f__Acidithiobacillaceae;g__Acidithiobacillus;s__Acidithiobacillus thiooxidans	d__Bacteria;p__Proteobacteria;c__Acidithiobacillia;o__Acidithiobacillales;f__Acidithiobacillaceae;g__Acidithiobacillus;s__Acidithiobacillus thiooxidans
GCA_000949295.1	s__Acidithrix ferrooxidans	s__Acidithrix ferrooxidans	98.29	2.14	78.44	183	0	39355	Contig	d__Bacteria;p__Actinobacteriota;c__Acidimicrobiia;o__Acidimicrobiales;f__Acidimicrobiaceae;g__Acidithrix;s__Acidithrix ferrooxidans	d__Bacteria;p__Actinobacteria;c__Acidimicrobiia;o__Acidimicrobiales;f__Acidimicrobiaceae;g__Acidithrix;s__Acidithrix ferrooxidans
GCA_000688615.1	s__Edaphobacter sp000688615	s__Acidobacteria bacterium KBS 146	100	0	99.9	2	0	4996384	Contig	d__Bacteria;p__Acidobacteriota;c__Acidobacteriae;o__Acidobacteriales;f__Acidobacteriaceae;g__Edaphobacter;s__Edaphobacter sp000688615	d__Bacteria;p__Acidobacteria;c__Acidobacteriia;o__Acidobacteriales;f__Acidobacteriaceae;g__Acidobacteria bacterium KBS 146_genus;s__Acidobacteria bacterium KBS 146
GCA_001664505.1	s__Mor1 sp001664505	s__Acidobacteria bacterium Mor1	99.15	3.47	81.75	1	0	5986666	Chromosome	d__Bacteria;p__Acidobacteriota;c__Mor1;o__Mor1;f__Mor1;g__Mor1;s__Mor1 sp001664505	d__Bacteria;p__Acidobacteria;c__Acidobacteria bacterium Mor1_class;o__Acidobacteria bacterium Mor1_order;f__Acidobacteria bacterium Mor1_family;g__Acidobacteria bacterium Mor1_genus;s__Acidobacteria bacterium Mor1
GCA_000381585.1	s__KBS-83 sp000381585	s__Acidobacteriaceae bacterium KBS 83	99.14	0	97.89	25	0	504707	Scaffold	d__Bacteria;p__Acidobacteriota;c__Acidobacteriae;o__Acidobacteriales;f__Acidobacteriaceae;g__KBS-83;s__KBS-83 sp000381585	d__Bacteria;p__Acidobacteria;c__Acidobacteriia;o__Acidobacteriales;f__Acidobacteriaceae;g__Acidobacteriaceae bacterium KBS 83_genus;s__Acidobacteriaceae bacterium KBS 83
GCA_000381605.1	s__KBS-89 sp000381605	s__Acidobacteriaceae bacterium KBS 89	100	0.86	95	14	0	943631	Scaffold	d__Bacteria;p__Acidobacteriota;c__Acidobacteriae;o__Acidobacteriales;f__Acidobacteriaceae;g__KBS-89;s__KBS-89 sp000381605	d__Bacteria;p__Acidobacteria;c__Acidobacteriia;o__Acidobacteriales;f__Acidobacteriaceae;g__Acidobacteriaceae bacterium KBS 89_genus;s__Acidobacteriaceae bacterium KBS 89
GCA_000381625.1	s__KBS-96 sp000381625	s__Acidobacteriaceae bacterium KBS 96	97.39	0.87	92.39	13	0	1625333	Scaffold	d__Bacteria;p__Acidobacteriota;c__Acidobacteriae;o__Bryobacterales;f__Bryobacteraceae;g__KBS-96;s__KBS-96 sp000381625	d__Bacteria;p__Acidobacteria;c__Acidobacteriia;o__Acidobacteriales;f__Acidobacteriaceae;g__Acidobacteriaceae bacterium KBS 96_genus;s__Acidobacteriaceae bacterium KBS 96
GCA_000421065.1	s__Edaphobacter sp000421065	s__Acidobacteriaceae bacterium TAA166	99.14	4.48	76.59	3	0	4712210	Contig	d__Bacteria;p__Acidobacteriota;c__Acidobacteriae;o__Acidobacteriales;f__Acidobacteriaceae;g__Edaphobacter;s__Edaphobacter sp000421065	d__Bacteria;p__Acidobacteria;c__Acidobacteriia;o__Acidobacteriales;f__Acidobacteriaceae;g__Acidobacteriaceae bacterium TAA166_genus;s__Acidobacteriaceae bacterium TAA166
GCA_000620725.1	s__Terracidiphilus sp000620725	s__Acidobacteriaceae bacterium URHE0068	98.71	1.72	85.66	89	0	189812	Scaffold	d__Bacteria;p__Acidobacteriota;c__Acidobacteriae;o__Acidobacteriales;f__Acidobacteriaceae;g__Terracidiphilus;s__Terracidiphilus sp000620725	d__Bacteria;p__Acidobacteria;c__Acidobacteriia;o__Acidobacteriales;f__Acidobacteriaceae;g__Acidobacteriaceae bacterium URHE0068_genus;s__Acidobacteriaceae bacterium URHE0068
GCA_000688455.1	s__Acidobacterium_A ailaaui	s__Acidobacterium ailaaui	100	0	99.95	1	0	3686523	Contig	d__Bacteria;p__Acidobacteriota;c__Acidobacteriae;o__Acidobacteriales;f__Acidobacteriaceae;g__Acidobacterium_A;s__Acidobacterium_A ailaaui	d__Bacteria;p__Acidobacteria;c__Acidobacteriia;o__Acidobacteriales;f__Acidobacteriaceae;g__Acidobacterium;s__Acidobacterium ailaaui
GCA_000022565.1	s__Acidobacterium capsulatum	s__Acidobacterium capsulatum	100	0.85	195.7	1	0	4127356	Complete Genome	d__Bacteria;p__Acidobacteriota;c__Acidobacteriae;o__Acidobacteriales;f__Acidobacteriaceae;g__Acidobacterium;s__Acidobacterium capsulatum	d__Bacteria;p__Acidobacteria;c__Acidobacteriia;o__Acidobacteriales;f__Acidobacteriaceae;g__Acidobacterium;s__Acidobacterium capsulatum
GCA_900129125.1	s__Acidocella aminolytica	s__Acidocella aminolytica	98.51	0.03	92.86	110	0	74793	Scaffold	d__Bacteria;p__Proteobacteria;c__Alphaproteobacteria;o__Acetobacterales;f__Acetobacteraceae;g__Acidocella;s__Acidocella aminolytica	d__Bacteria;p__Proteobacteria;c__Alphaproteobacteria;o__Rhodospirillales;f__Acetobacteraceae;g__Acidocella;s__Acidocella aminolytica
GCA_000687875.1	s__Acidocella facilis	s__Acidocella facilis	100	0	97.6	48	0	286929	Contig	d__Bacteria;p__Proteobacteria;c__Alphaproteobacteria;o__Acetobacterales;f__Acetobacteraceae;g__Acidocella;s__Acidocella facilis	d__Bacteria;p__Proteobacteria;c__Alphaproteobacteria;o__Rhodospirillales;f__Acetobacteraceae;g__Acidocella;s__Acidocella facilis
GCA_000015025.1	s__Acidothermus cellulolyticus	s__Acidothermus cellulolyticus	98.75	0.27	197.35	1	0	2443540	Complete Genome	d__Bacteria;p__Actinobacteriota;c__Actinobacteria;o__Acidothermales;f__Acidothermaceae;g__Acidothermus;s__Acidothermus cellulolyticus	d__Bacteria;p__Actinobacteria;c__Actinobacteria;o__Acidothermales;f__Acidothermaceae;g__Acidothermus;s__Acidothermus cellulolyticus
GCA_003269065.1	s__Acidovorax_A anthurii	s__Acidovorax anthurii	99.85	0.57	90.15	137	0	73797	Scaffold	d__Bacteria;p__Proteobacteria;c__Gammaproteobacteria;o__Burkholderiales;f__Burkholderiaceae;g__Acidovorax_A;s__Acidovorax_A anthurii	d__Bacteria;p__Proteobacteria;c__Betaproteobacteria;o__Burkholderiales;f__Comamonadaceae;g__Acidovorax;s__Acidovorax anthurii
GCA_000176855.2	s__Acidovorax_A avenae	s__Acidovorax avenae	99.81	0	199.76	1	0	5482170	Complete Genome	d__Bacteria;p__Proteobacteria;c__Gammaproteobacteria;o__Burkholderiales;f__Burkholderiaceae;g__Acidovorax_A;s__Acidovorax_A avenae	d__Bacteria;p__Proteobacteria;c__Betaproteobacteria;o__Burkholderiales;f__Comamonadaceae;g__Acidovorax;s__Acidovorax avenae
GCA_003029685.1	s__Acidovorax_A avenae	s__Acidovorax avenae	98.8	0.19	97.8	1	0	5751786	Chromosome	d__Bacteria;p__Proteobacteria;c__Gammaproteobacteria;o__Burkholderiales;f__Burkholderiaceae;g__Acidovorax_A;s__Acidovorax_A avenae	d__Bacteria;p__Proteobacteria;c__Betaproteobacteria;o__Burkholderiales;f__Comamonadaceae;g__Acidovorax;s__Acidovorax avenae
GCA_003029725.1	s__Acidovorax_A avenae	s__Acidovorax avenae	96.84	0.05	96.54	1	0	5593846	Chromosome	d__Bacteria;p__Proteobacteria;c__Gammaproteobacteria;o__Burkholderiales;f__Burkholderiaceae;g__Acidovorax_A;s__Acidovorax_A avenae	d__Bacteria;p__Proteobacteria;c__Betaproteobacteria;o__Burkholderiales;f__Comamonadaceae;g__Acidovorax;s__Acidovorax avenae
GCA_003029785.1	s__Acidovorax_A avenae	s__Acidovorax avenae	93.91	0	83.91	200	0	47637	Chromosome	d__Bacteria;p__Proteobacteria;c__Gammaproteobacteria;o__Burkholderiales;f__Burkholderiaceae;g__Acidovorax_A;s__Acidovorax_A avenae	d__Bacteria;p__Proteobacteria;c__Betaproteobacteria;o__Burkholderiales;f__Comamonadaceae;g__Acidovorax;s__Acidovorax avenae
GCA_900116825.1	s__Acidovorax_C caeni	s__Acidovorax caeni	99.38	0.75	89.88	115	0	97381	Contig	d__Bacteria;p__Proteobacteria;c__Gammaproteobacteria;o__Burkholderiales;f__Burkholderiaceae;g__Acidovorax_C;s__Acidovorax_C caeni	d__Bacteria;p__Proteobacteria;c__Betaproteobacteria;o__Burkholderiales;f__Comamonadaceae;g__Acidovorax;s__Acidovorax caeni
GCA_002157165.1	s__Acidovorax_B carolinensis	s__Acidovorax carolinensis	100	0.38	198	2	0	3986972	Complete Genome	d__Bacteria;p__Proteobacteria;c__Gammaproteobacteria;o__Burkholderiales;f__Burkholderiaceae;g__Acidovorax_B;s__Acidovorax_B carolinensis	d__Bacteria;p__Proteobacteria;c__Betaproteobacteria;o__Burkholderiales;f__Comamonadaceae;g__Acidovorax;s__Acidovorax carolinensis
GCA_002157145.1	s__Acidovorax_B carolinensis	s__Acidovorax carolinensis	98.65	0.38	196.7	1	0	4122625	Complete Genome	d__Bacteria;p__Proteobacteria;c__Gammaproteobacteria;o__Burkholderiales;f__Burkholderiaceae;g__Acidovorax_B;s__Acidovorax_B carolinensis	d__Bacteria;p__Proteobacteria;c__Betaproteobacteria;o__Burkholderiales;f__Comamonadaceae;g__Acidovorax;s__Acidovorax carolinensis
GCA_002157125.1	s__Acidovorax_B carolinensis	s__Acidovorax carolinensis	99.62	0.76	195.57	5	0	4077222	Complete Genome	d__Bacteria;p__Proteobacteria;c__Gammaproteobacteria;o__Burkholderiales;f__Burkholderiaceae;g__Acidovorax_B;s__Acidovorax_B carolinensis	d__Bacteria;p__Proteobacteria;c__Betaproteobacteria;o__Burkholderiales;f__Comamonadaceae;g__Acidovorax;s__Acidovorax carolinensis
GCA_900104515.1	s__Acidovorax_A cattleyae	s__Acidovorax cattleyae	99.53	0.05	94.33	99	0	143183	Scaffold	d__Bacteria;p__Proteobacteria;c__Gammaproteobacteria;o__Burkholderiales;f__Burkholderiaceae;g__Acidovorax_A;s__Acidovorax_A cattleyae	d__Bacteria;p__Proteobacteria;c__Betaproteobacteria;o__Burkholderiales;f__Comamonadaceae;g__Acidovorax;s__Acidovorax cattleyae
GCA_002441975.1	s__Acidovorax_A citrulli	s__Acidovorax citrulli	99.81	0	199.76	1	0	5349924	Complete Genome	d__Bacteria;p__Proteobacteria;c__Gammaproteobacteria;o__Burkholderiales;f__Burkholderiaceae;g__Acidovorax_A;s__Acidovorax_A citrulli	d__Bacteria;p__Proteobacteria;c__Betaproteobacteria;o__Burkholderiales;f__Comamonadaceae;g__Acidovorax;s__Acidovorax citrulli
GCA_003268905.1	s__Acidovorax_B defluvii	s__Acidovorax defluvii	99.81	0.38	93.51	88	0	108904	Scaffold	d__Bacteria;p__Proteobacteria;c__Gammaproteobacteria;o__Burkholderiales;f__Burkholderiaceae;g__Acidovorax_B;s__Acidovorax_B defluvii	d__Bacteria;p__Proteobacteria;c__Betaproteobacteria;o__Burkholderiales;f__Comamonadaceae;g__Acidovorax;s__Acidovorax defluvii
GCA_002245625.1	s__Acidovorax_D kalamii	s__Acidovorax kalamii	99.43	0.4	95.78	33	0	457113	Scaffold	d__Bacteria;p__Proteobacteria;c__Gammaproteobacteria;o__Burkholderiales;f__Burkholderiaceae;g__Acidovorax_D;s__Acidovorax_D kalamii	d__Bacteria;p__Proteobacteria;c__Betaproteobacteria;o__Burkholderiales;f__Comamonadaceae;g__Acidovorax;s__Acidovorax kalamii
GCA_900112675.1	s__Acidovorax_A konjaci	s__Acidovorax konjaci	99.58	0.28	96.28	38	0	369808	Scaffold	d__Bacteria;p__Proteobacteria;c__Gammaproteobacteria;o__Burkholderiales;f__Burkholderiaceae;g__Acidovorax_A;s__Acidovorax_A konjaci	d__Bacteria;p__Proteobacteria;c__Betaproteobacteria;o__Burkholderiales;f__Comamonadaceae;g__Acidovorax;s__Acidovorax konjaci
GCA_000687165.1	s__Acidovorax_A oryzae	s__Acidovorax oryzae	100	0.09	95.9	73	0	212027	Scaffold	d__Bacteria;p__Proteobacteria;c__Gammaproteobacteria;o__Burkholderiales;f__Burkholderiaceae;g__Acidovorax_A;s__Acidovorax_A oryzae	d__Bacteria;p__Proteobacteria;c__Betaproteobacteria;o__Burkholderiales;f__Comamonadaceae;g__Acidovorax;s__Acidovorax oryzae
GCA_000218805.2	s__Acidovorax_A oryzae	s__Acidovorax oryzae	98.39	3.2	74.59	156	0	67867	Contig	d__Bacteria;p__Proteobacteria;c__Gammaproteobacteria;o__Burkholderiales;f__Burkholderiaceae;g__Acidovorax_A;s__Acidovorax_A oryzae	d__Bacteria;p__Proteobacteria;c__Betaproteobacteria;o__Burkholderiales;f__Comamonadaceae;g__Acidovorax;s__Acidovorax oryzae
GCA_000204195.2	s__Acidovorax_D radicis	s__Acidovorax radicis	99.56	1.14	92.36	30	0	689800	Contig	d__Bacteria;p__Proteobacteria;c__Gammaproteobacteria;o__Burkholderiales;f__Burkholderiaceae;g__Acidovorax_D;s__Acidovorax_D radicis	d__Bacteria;p__Proteobacteria;c__Betaproteobacteria;o__Burkholderiales;f__Comamonadaceae;g__Acidovorax;s__Acidovorax radicis
GCA_900107605.1	s__Acidovorax_B soli	s__Acidovorax soli	99.73	0.76	91.43	90	0	98697	Contig	d__Bacteria;p__Proteobacteria;c__Gammaproteobacteria;o__Burkholderiales;f__Burkholderiaceae;g__Acidovorax_B;s__Acidovorax_B soli	d__Bacteria;p__Proteobacteria;c__Betaproteobacteria;o__Burkholderiales;f__Comamonadaceae;g__Acidovorax;s__Acidovorax soli
GCA_002754495.1	s__Acidovorax_D sp002754495	s__Acidovorax sp. 62	99.6	0	99.55	1	0	5014901	Contig	d__Bacteria;p__Proteobacteria;c__Gammaproteobacteria;o__Burkholderiales;f__Burkholderiaceae;g__Acidovorax_D;s__Acidovorax_D sp002754495	d__Bacteria;p__Proteobacteria;c__Betaproteobacteria;o__Burkholderiales;f__Comamonadaceae;g__Acidovorax;s__Acidovorax sp. 62
GCA_002797445.1	s__Acidovorax_D sp002797445	s__Acidovorax sp. 69	99.05	0	99	1	0	4966379	Contig	d__Bacteria;p__Proteobacteria;c__Gammaproteobacteria;o__Burkholderiales;f__Burkholderiaceae;g__Acidovorax_D;s__Acidovorax_D sp002797445	d__Bacteria;p__Proteobacteria;c__Betaproteobacteria;o__Burkholderiales;f__Comamonadaceae;g__Acidovorax;s__Acidovorax sp. 69
GCA_000276605.1	s__Acidovorax_E sp003053545	s__Acidovorax sp. CF316	99.12	1.18	77.47	315	0	37104	Contig	d__Bacteria;p__Proteobacteria;c__Gammaproteobacteria;o__Burkholderiales;f__Burkholderiaceae;g__Acidovorax_E;s__Acidovorax_E sp003053545	d__Bacteria;p__Proteobacteria;c__Betaproteobacteria;o__Burkholderiales;f__Comamonadaceae;g__Acidovorax;s__Acidovorax sp. CF316
GCA_001633105.1	s__Acidovorax_D sp001633105	s__Acidovorax sp. GW101-3H11	99.75	0.38	94.7961	61	78	160421	Scaffold	d__Bacteria;p__Proteobacteria;c__Gammaproteobacteria;o__Burkholderiales;f__Burkholderiaceae;g__Acidovorax_D;s__Acidovorax_D sp001633105	d__Bacteria;p__Proteobacteria;c__Betaproteobacteria;o__Burkholderiales;f__Comamonadaceae;g__Acidovorax;s__Acidovorax sp. GW101-3H11
GCA_000015545.1	s__Diaphorobacter sp003248855	s__Acidovorax sp. JS42	99.67	0.15	198.77	3	0	4448856	Complete Genome	d__Bacteria;p__Proteobacteria;c__Gammaproteobacteria;o__Burkholderiales;f__Burkholderiaceae;g__Diaphorobacter;s__Diaphorobacter sp003248855	d__Bacteria;p__Proteobacteria;c__Betaproteobacteria;o__Burkholderiales;f__Comamonadaceae;g__Acidovorax;s__Acidovorax sp. JS42
GCA_000302535.1	s__Acidovorax_D sp000302535	s__Acidovorax sp. KKS102	99.56	0.02	199.41	1	0	5196935	Complete Genome	d__Bacteria;p__Proteobacteria;c__Gammaproteobacteria;o__Burkholderiales;f__Burkholderiaceae;g__Acidovorax_D;s__Acidovorax_D sp000302535	d__Bacteria;p__Proteobacteria;c__Betaproteobacteria;o__Burkholderiales;f__Comamonadaceae;g__Acidovorax;s__Acidovorax sp. KKS102
GCA_001424265.1	s__Acidovorax_A sp001424265	s__Acidovorax sp. Leaf160	99.62	0	98.1664	29	71	295543	Contig	d__Bacteria;p__Proteobacteria;c__Gammaproteobacteria;o__Burkholderiales;f__Burkholderiaceae;g__Acidovorax_A;s__Acidovorax_A sp001424265	d__Bacteria;p__Proteobacteria;c__Betaproteobacteria;o__Burkholderiales;f__Comamonadaceae;g__Acidovorax;s__Acidovorax sp. Leaf160
GCA_001422065.1	s__Acidovorax_D sp001424425	s__Acidovorax sp. Leaf76	99.56	0.38	96.1568	30	64	326159	Contig	d__Bacteria;p__Proteobacteria;c__Gammaproteobacteria;o__Burkholderiales;f__Burkholderiaceae;g__Acidovorax_D;s__Acidovorax_D sp001424425	d__Bacteria;p__Proteobacteria;c__Betaproteobacteria;o__Burkholderiales;f__Comamonadaceae;g__Acidovorax;s__Acidovorax sp. Leaf76
GCA_001422735.1	s__Acidovorax_D sp001422735	s__Acidovorax sp. Leaf78	99.81	0.38	96.5581	27	37	476424	Scaffold	d__Bacteria;p__Proteobacteria;c__Gammaproteobacteria;o__Burkholderiales;f__Burkholderiaceae;g__Acidovorax_D;s__Acidovorax_D sp001422735	d__Bacteria;p__Proteobacteria;c__Betaproteobacteria;o__Burkholderiales;f__Comamonadaceae;g__Acidovorax;s__Acidovorax sp. Leaf78
GCA_000400995.2	s__MR-S7 sp000400995	s__Acidovorax sp. MR-S7	99.95	0.79	89.5	130	0	92772	Scaffold	d__Bacteria;p__Proteobacteria;c__Gammaproteobacteria;o__Burkholderiales;f__Burkholderiaceae;g__MR-S7;s__MR-S7 sp000400995	d__Bacteria;p__Proteobacteria;c__Betaproteobacteria;o__Burkholderiales;f__Comamonadaceae;g__Acidovorax;s__Acidovorax sp. MR-S7
GCA_003208485.1	s__Acidovorax_E sp003208485	s__Acidovorax sp. OV235	99.24	0.95	90.99	70	0	203387	Scaffold	d__Bacteria;p__Proteobacteria;c__Gammaproteobacteria;o__Burkholderiales;f__Burkholderiaceae;g__Acidovorax_E;s__Acidovorax_E sp003208485	d__Bacteria;p__Proteobacteria;c__Betaproteobacteria;o__Burkholderiales;f__Comamonadaceae;g__Acidovorax;s__Acidovorax sp. OV235
GCA_001714725.1	s__Acidovorax_D sp001714725	s__Acidovorax sp. RAC01	99.56	0.38	197.61	1	0	4574859	Complete Genome	d__Bacteria;p__Proteobacteria;c__Gammaproteobacteria;o__Burkholderiales;f__Burkholderiaceae;g__Acidovorax_D;s__Acidovorax_D sp001714725	d__Bacteria;p__Proteobacteria;c__Betaproteobacteria;o__Burkholderiales;f__Comamonadaceae;g__Acidovorax;s__Acidovorax sp. RAC01
GCA_001428645.1	s__Acidovorax_E sp001428665	s__Acidovorax sp. Root217	99.43	0.4	82.48	299	0	66387	Scaffold	d__Bacteria;p__Proteobacteria;c__Gammaproteobacteria;o__Burkholderiales;f__Burkholderiaceae;g__Acidovorax_E;s__Acidovorax_E sp001428665	d__Bacteria;p__Proteobacteria;c__Betaproteobacteria;o__Burkholderiales;f__Comamonadaceae;g__Acidovorax;s__Acidovorax sp. Root217
GCA_001425125.1	s__Acidovorax_D sp002754175	s__Acidovorax sp. Root402	99.56	0.02	98.459	20	21	550004	Scaffold	d__Bacteria;p__Proteobacteria;c__Gammaproteobacteria;o__Burkholderiales;f__Burkholderiaceae;g__Acidovorax_D;s__Acidovorax_D sp002754175	d__Bacteria;p__Proteobacteria;c__Betaproteobacteria;o__Burkholderiales;f__Comamonadaceae;g__Acidovorax;s__Acidovorax sp. Root402
GCA_001428225.1	s__Acidovorax_D sp003058055	s__Acidovorax sp. Root70	99.37	0.19	96.819	32	20	321248	Contig	d__Bacteria;p__Proteobacteria;c__Gammaproteobacteria;o__Burkholderiales;f__Burkholderiaceae;g__Acidovorax_D;s__Acidovorax_D sp003058055	d__Bacteria;p__Proteobacteria;c__Betaproteobacteria;o__Burkholderiales;f__Comamonadaceae;g__Acidovorax;s__Acidovorax sp. Root70
GCA_002176815.1	s__Acidovorax_B sp002176815	s__Acidovorax sp. T1	100	1.99	189.85	4	0	4098001	Complete Genome	d__Bacteria;p__Proteobacteria;c__Gammaproteobacteria;o__Burkholderiales;f__Burkholderiaceae;g__Acidovorax_B;s__Acidovorax_B sp002176815	d__Bacteria;p__Proteobacteria;c__Betaproteobacteria;o__Burkholderiales;f__Comamonadaceae;g__Acidovorax;s__Acidovorax sp. T1
GCA_000935585.1	s__Acidovorax_D temperans	s__Acidovorax temperans	99.68	1.18	86.73	141	0	90180	Contig	d__Bacteria;p__Proteobacteria;c__Gammaproteobacteria;o__Burkholderiales;f__Burkholderiaceae;g__Acidovorax_D;s__Acidovorax_D temperans	d__Bacteria;p__Proteobacteria;c__Betaproteobacteria;o__Burkholderiales;f__Comamonadaceae;g__Acidovorax;s__Acidovorax temperans
GCA_900102625.1	s__Acidovorax_A valerianellae	s__Acidovorax valerianellae	99.37	0.45	94.32	56	0	235924	Scaffold	d__Bacteria;p__Proteobacteria;c__Gammaproteobacteria;o__Burkholderiales;f__Burkholderiaceae;g__Acidovorax_A;s__Acidovorax_A valerianellae	d__Bacteria;p__Proteobacteria;c__Betaproteobacteria;o__Burkholderiales;f__Comamonadaceae;g__Acidovorax;s__Acidovorax valerianellae
GCA_900113035.1	s__Acidovorax_A wautersii	s__Acidovorax wautersii	99.81	2.05	86.46	62	0	180716	Scaffold	d__Bacteria;p__Proteobacteria;c__Gammaproteobacteria;o__Burkholderiales;f__Burkholderiaceae;g__Acidovorax_A;s__Acidovorax_A wautersii	d__Bacteria;p__Proteobacteria;c__Betaproteobacteria;o__Burkholderiales;f__Comamonadaceae;g__Acidovorax;s__Acidovorax wautersii
GCA_000025665.1	s__Aciduliprofundum boonei	s__Aciduliprofundum boonei	100	0	199.95	1	0	1486778	Complete Genome	d__Archaea;p__Thermoplasmatota;c__Thermoplasmata;o__Acidiprofundales;f__Aciduliprofundaceae;g__Aciduliprofundum;s__Aciduliprofundum boonei	d__Archaea;p__Euryarchaeota;c__Aciduliprofundum_class;o__Aciduliprofundum_order;f__Aciduliprofundum_family;g__Aciduliprofundum;s__Aciduliprofundum boonei
GCA_000327505.1	s__Aciduliprofundum sp000327505	s__Aciduliprofundum sp. MAR08-339	100	0	199.95	1	0	1437090	Complete Genome	d__Archaea;p__Thermoplasmatota;c__Thermoplasmata;o__Acidiprofundales;f__Aciduliprofundaceae;g__Aciduliprofundum;s__Aciduliprofundum sp000327505	d__Archaea;p__Euryarchaeota;c__Aciduliprofundum_class;o__Aciduliprofundum_order;f__Aciduliprofundum_family;g__Aciduliprofundum;s__Aciduliprofundum sp. MAR08-339
GCA_900197575.1	s__Acinetobacter apis	s__Acinetobacter apis	100	0	99.35	13	0	1380796	Scaffold	d__Bacteria;p__Proteobacteria;c__Gammaproteobacteria;o__Pseudomonadales;f__Moraxellaceae;g__Acinetobacter;s__Acinetobacter apis	d__Bacteria;p__Proteobacteria;c__Gammaproteobacteria;o__Pseudomonadales;f__Moraxellaceae;g__Acinetobacter;s__Acinetobacter apis
GCA_002082805.1	s__Acinetobacter baumannii	s__Acinetobacter baumannii	100	0	199.95	1	0	3870945	Complete Genome	d__Bacteria;p__Proteobacteria;c__Gammaproteobacteria;o__Pseudomonadales;f__Moraxellaceae;g__Acinetobacter;s__Acinetobacter baumannii	d__Bacteria;p__Proteobacteria;c__Gammaproteobacteria;o__Pseudomonadales;f__Moraxellaceae;g__Acinetobacter;s__Acinetobacter baumannii
GCA_002803025.2	s__Acinetobacter baumannii	s__Acinetobacter baumannii	100	0	199.95	1	0	3759495	Complete Genome	d__Bacteria;p__Proteobacteria;c__Gammaproteobacteria;o__Pseudomonadales;f__Moraxellaceae;g__Acinetobacter;s__Acinetobacter baumannii	d__Bacteria;p__Proteobacteria;c__Gammaproteobacteria;o__Pseudomonadales;f__Moraxellaceae;g__Acinetobacter;s__Acinetobacter baumannii
GCA_001573105.1	s__Acinetobacter baumannii	s__Acinetobacter baumannii	100	0	199.95	1	0	3879636	Complete Genome	d__Bacteria;p__Proteobacteria;c__Gammaproteobacteria;o__Pseudomonadales;f__Moraxellaceae;g__Acinetobacter;s__Acinetobacter baumannii	d__Bacteria;p__Proteobacteria;c__Gammaproteobacteria;o__Pseudomonadales;f__Moraxellaceae;g__Acinetobacter;s__Acinetobacter baumannii
GCA_002082785.1	s__Acinetobacter baumannii	s__Acinetobacter baumannii	100	0	199.9	2	0	4077713	Complete Genome	d__Bacteria;p__Proteobacteria;c__Gammaproteobacteria;o__Pseudomonadales;f__Moraxellaceae;g__Acinetobacter;s__Acinetobacter baumannii	d__Bacteria;p__Proteobacteria;c__Gammaproteobacteria;o__Pseudomonadales;f__Moraxellaceae;g__Acinetobacter;s__Acinetobacter baumannii
GCA_001457535.1	s__Acinetobacter baumannii	s__Acinetobacter baumannii	100	0	199.9	2	0	3928513	Complete Genome	d__Bacteria;p__Proteobacteria;c__Gammaproteobacteria;o__Pseudomonadales;f__Moraxellaceae;g__Acinetobacter;s__Acinetobacter baumannii	d__Bacteria;p__Proteobacteria;c__Gammaproteobacteria;o__Pseudomonadales;f__Moraxellaceae;g__Acinetobacter;s__Acinetobacter baumannii
GCA_000046845.1	s__Acinetobacter baylyi	s__Acinetobacter baylyi	100	0	199.95	1	0	3598621	Complete Genome	d__Bacteria;p__Proteobacteria;c__Gammaproteobacteria;o__Pseudomonadales;f__Moraxellaceae;g__Acinetobacter;s__Acinetobacter baylyi	d__Bacteria;p__Proteobacteria;c__Gammaproteobacteria;o__Pseudomonadales;f__Moraxellaceae;g__Acinetobacter;s__Acinetobacter baylyi
GCA_000369005.1	s__Acinetobacter beijerinckii	s__Acinetobacter beijerinckii	99.91	0.04	99.06	13	0	353420	Scaffold	d__Bacteria;p__Proteobacteria;c__Gammaproteobacteria;o__Pseudomonadales;f__Moraxellaceae;g__Acinetobacter;s__Acinetobacter beijerinckii	d__Bacteria;p__Proteobacteria;c__Gammaproteobacteria;o__Pseudomonadales;f__Moraxellaceae;g__Acinetobacter;s__Acinetobacter beijerinckii
GCA_000368985.1	s__Acinetobacter beijerinckii	s__Acinetobacter beijerinckii	99.96	0	99.01	19	0	282470	Scaffold	d__Bacteria;p__Proteobacteria;c__Gammaproteobacteria;o__Pseudomonadales;f__Moraxellaceae;g__Acinetobacter;s__Acinetobacter beijerinckii	d__Bacteria;p__Proteobacteria;c__Gammaproteobacteria;o__Pseudomonadales;f__Moraxellaceae;g__Acinetobacter;s__Acinetobacter beijerinckii
GCA_002813045.1	s__Acinetobacter bereziniae	s__Acinetobacter bereziniae	97.47	1.61	189.37	1	0	4509124	Complete Genome	d__Bacteria;p__Proteobacteria;c__Gammaproteobacteria;o__Pseudomonadales;f__Moraxellaceae;g__Acinetobacter;s__Acinetobacter bereziniae	d__Bacteria;p__Proteobacteria;c__Gammaproteobacteria;o__Pseudomonadales;f__Moraxellaceae;g__Acinetobacter;s__Acinetobacter bereziniae
GCA_000368505.1	s__Acinetobacter bereziniae	s__Acinetobacter bereziniae	99.93	1.58	89.03	60	0	152918	Scaffold	d__Bacteria;p__Proteobacteria;c__Gammaproteobacteria;o__Pseudomonadales;f__Moraxellaceae;g__Acinetobacter;s__Acinetobacter bereziniae	d__Bacteria;p__Proteobacteria;c__Gammaproteobacteria;o__Pseudomonadales;f__Moraxellaceae;g__Acinetobacter;s__Acinetobacter bereziniae
GCA_000368925.1	s__Acinetobacter bereziniae	s__Acinetobacter bereziniae	99.93	2.16	86.53	52	0	244009	Scaffold	d__Bacteria;p__Proteobacteria;c__Gammaproteobacteria;o__Pseudomonadales;f__Moraxellaceae;g__Acinetobacter;s__Acinetobacter bereziniae	d__Bacteria;p__Proteobacteria;c__Gammaproteobacteria;o__Pseudomonadales;f__Moraxellaceae;g__Acinetobacter;s__Acinetobacter bereziniae
GCA_001500155.3	s__Acinetobacter bereziniae	s__Acinetobacter bereziniae	99.66	2.16	82.76	122	0	82234	Contig	d__Bacteria;p__Proteobacteria;c__Gammaproteobacteria;o__Pseudomonadales;f__Moraxellaceae;g__Acinetobacter;s__Acinetobacter bereziniae	d__Bacteria;p__Proteobacteria;c__Gammaproteobacteria;o__Pseudomonadales;f__Moraxellaceae;g__Acinetobacter;s__Acinetobacter bereziniae
GCA_001055215.1	s__Acinetobacter bereziniae	s__Acinetobacter bereziniae	99.93	1.75	77.2297	279	5	39524	Scaffold	d__Bacteria;p__Proteobacteria;c__Gammaproteobacteria;o__Pseudomonadales;f__Moraxellaceae;g__Acinetobacter;s__Acinetobacter bereziniae	d__Bacteria;p__Proteobacteria;c__Gammaproteobacteria;o__Pseudomonadales;f__Moraxellaceae;g__Acinetobacter;s__Acinetobacter bereziniae
GCA_000367925.1	s__Acinetobacter bohemicus	s__Acinetobacter bohemicus	99.73	1.37	91.48	28	0	419446	Scaffold	d__Bacteria;p__Proteobacteria;c__Gammaproteobacteria;o__Pseudomonadales;f__Moraxellaceae;g__Acinetobacter;s__Acinetobacter bohemicus	d__Bacteria;p__Proteobacteria;c__Gammaproteobacteria;o__Pseudomonadales;f__Moraxellaceae;g__Acinetobacter;s__Acinetobacter bohemicus
GCA_900116265.1	s__Acinetobacter bohemicus	s__Acinetobacter bohemicus	99.73	1.1	88.98	105	0	85922	Scaffold	d__Bacteria;p__Proteobacteria;c__Gammaproteobacteria;o__Pseudomonadales;f__Moraxellaceae;g__Acinetobacter;s__Acinetobacter bohemicus	d__Bacteria;p__Proteobacteria;c__Gammaproteobacteria;o__Pseudomonadales;f__Moraxellaceae;g__Acinetobacter;s__Acinetobacter bohemicus
GCA_900096955.1	s__Acinetobacter boissieri	s__Acinetobacter boissieri	99.86	0	98.41	29	0	214614	Contig	d__Bacteria;p__Proteobacteria;c__Gammaproteobacteria;o__Pseudomonadales;f__Moraxellaceae;g__Acinetobacter;s__Acinetobacter boissieri	d__Bacteria;p__Proteobacteria;c__Gammaproteobacteria;o__Pseudomonadales;f__Moraxellaceae;g__Acinetobacter;s__Acinetobacter boissieri
GCA_000373725.1	s__Acinetobacter bouvetii	s__Acinetobacter bouvetii	99.93	0.55	96.18	20	0	277751	Scaffold	d__Bacteria;p__Proteobacteria;c__Gammaproteobacteria;o__Pseudomonadales;f__Moraxellaceae;g__Acinetobacter;s__Acinetobacter bouvetii	d__Bacteria;p__Proteobacteria;c__Gammaproteobacteria;o__Pseudomonadales;f__Moraxellaceae;g__Acinetobacter;s__Acinetobacter bouvetii
GCA_000368645.1	s__Acinetobacter brisouii	s__Acinetobacter brisouii	99.45	0.95	93.7	20	0	489300	Scaffold	d__Bacteria;p__Proteobacteria;c__Gammaproteobacteria;o__Pseudomonadales;f__Moraxellaceae;g__Acinetobacter;s__Acinetobacter brisouii	d__Bacteria;p__Proteobacteria;c__Gammaproteobacteria;o__Pseudomonadales;f__Moraxellaceae;g__Acinetobacter;s__Acinetobacter brisouii
GCA_000964015.1	s__Acinetobacter brisouii	s__Acinetobacter brisouii	99.45	1.08	90.8	65	0	111556	Contig	d__Bacteria;p__Proteobacteria;c__Gammaproteobacteria;o__Pseudomonadales;f__Moraxellaceae;g__Acinetobacter;s__Acinetobacter brisouii	d__Bacteria;p__Proteobacteria;c__Gammaproteobacteria;o__Pseudomonadales;f__Moraxellaceae;g__Acinetobacter;s__Acinetobacter brisouii
GCA_000368965.1	s__Acinetobacter calcoaceticus	s__Acinetobacter calcoaceticus	99.91	0	99.31	12	0	550857	Scaffold	d__Bacteria;p__Proteobacteria;c__Gammaproteobacteria;o__Pseudomonadales;f__Moraxellaceae;g__Acinetobacter;s__Acinetobacter calcoaceticus	d__Bacteria;p__Proteobacteria;c__Gammaproteobacteria;o__Pseudomonadales;f__Moraxellaceae;g__Acinetobacter;s__Acinetobacter calcoaceticus
GCA_000302295.1	s__Acinetobacter calcoaceticus	s__Acinetobacter calcoaceticus	100	0	98.3	34	0	370458	Contig	d__Bacteria;p__Proteobacteria;c__Gammaproteobacteria;o__Pseudomonadales;f__Moraxellaceae;g__Acinetobacter;s__Acinetobacter calcoaceticus	d__Bacteria;p__Proteobacteria;c__Gammaproteobacteria;o__Pseudomonadales;f__Moraxellaceae;g__Acinetobacter;s__Acinetobacter calcoaceticus
GCA_000368945.1	s__Acinetobacter calcoaceticus	s__Acinetobacter calcoaceticus	100	0.46	97.3	8	0	2501931	Scaffold	d__Bacteria;p__Proteobacteria;c__Gammaproteobacteria;o__Pseudomonadales;f__Moraxellaceae;g__Acinetobacter;s__Acinetobacter calcoaceticus	d__Bacteria;p__Proteobacteria;c__Gammaproteobacteria;o__Pseudomonadales;f__Moraxellaceae;g__Acinetobacter;s__Acinetobacter calcoaceticus
GCA_000301675.1	s__Acinetobacter calcoaceticus	s__Acinetobacter calcoaceticus	100	0.27	97.2	29	0	369028	Contig	d__Bacteria;p__Proteobacteria;c__Gammaproteobacteria;o__Pseudomonadales;f__Moraxellaceae;g__Acinetobacter;s__Acinetobacter calcoaceticus	d__Bacteria;p__Proteobacteria;c__Gammaproteobacteria;o__Pseudomonadales;f__Moraxellaceae;g__Acinetobacter;s__Acinetobacter calcoaceticus
GCA_000367865.1	s__Acinetobacter calcoaceticus	s__Acinetobacter calcoaceticus	100	0.55	96.7	11	0	591150	Scaffold	d__Bacteria;p__Proteobacteria;c__Gammaproteobacteria;o__Pseudomonadales;f__Moraxellaceae;g__Acinetobacter;s__Acinetobacter calcoaceticus	d__Bacteria;p__Proteobacteria;c__Gammaproteobacteria;o__Pseudomonadales;f__Moraxellaceae;g__Acinetobacter;s__Acinetobacter calcoaceticus
GCA_001707755.1	s__Acinetobacter celticus	s__Acinetobacter celticus	99.86	0.33	97.46	15	0	482012	Contig	d__Bacteria;p__Proteobacteria;c__Gammaproteobacteria;o__Pseudomonadales;f__Moraxellaceae;g__Acinetobacter;s__Acinetobacter celticus	d__Bacteria;p__Proteobacteria;c__Gammaproteobacteria;o__Pseudomonadales;f__Moraxellaceae;g__Acinetobacter;s__Acinetobacter celticus
GCA_000413935.1	s__Acinetobacter colistiniresistens	s__Acinetobacter colistiniresistens	100	0.27	97.6	21	0	342958	Scaffold	d__Bacteria;p__Proteobacteria;c__Gammaproteobacteria;o__Pseudomonadales;f__Moraxellaceae;g__Acinetobacter;s__Acinetobacter colistiniresistens	d__Bacteria;p__Proteobacteria;c__Gammaproteobacteria;o__Pseudomonadales;f__Moraxellaceae;g__Acinetobacter;s__Acinetobacter colistiniresistens
GCA_000369765.1	s__Acinetobacter colistiniresistens	s__Acinetobacter colistiniresistens	100	0.33	97.05	26	0	403700	Scaffold	d__Bacteria;p__Proteobacteria;c__Gammaproteobacteria;o__Pseudomonadales;f__Moraxellaceae;g__Acinetobacter;s__Acinetobacter colistiniresistens	d__Bacteria;p__Proteobacteria;c__Gammaproteobacteria;o__Pseudomonadales;f__Moraxellaceae;g__Acinetobacter;s__Acinetobacter colistiniresistens
GCA_003024525.2	s__Acinetobacter sp003024525	s__Acinetobacter cumulans	100	0.96	89.85	107	0	74861	Contig	d__Bacteria;p__Proteobacteria;c__Gammaproteobacteria;o__Pseudomonadales;f__Moraxellaceae;g__Acinetobacter;s__Acinetobacter sp003024525	d__Bacteria;p__Proteobacteria;c__Gammaproteobacteria;o__Pseudomonadales;f__Moraxellaceae;g__Acinetobacter;s__Acinetobacter cumulans
GCA_001704615.3	s__Acinetobacter defluvii	s__Acinetobacter defluvii	99.93	1.09	194.03	9	0	3354033	Complete Genome	d__Bacteria;p__Proteobacteria;c__Gammaproteobacteria;o__Pseudomonadales;f__Moraxellaceae;g__Acinetobacter;s__Acinetobacter defluvii	d__Bacteria;p__Proteobacteria;c__Gammaproteobacteria;o__Pseudomonadales;f__Moraxellaceae;g__Acinetobacter;s__Acinetobacter defluvii
GCA_001307195.1	s__Acinetobacter equi	s__Acinetobacter equi	99.66	0.76	195.81	1	0	3054269	Complete Genome	d__Bacteria;p__Proteobacteria;c__Gammaproteobacteria;o__Pseudomonadales;f__Moraxellaceae;g__Acinetobacter;s__Acinetobacter equi	d__Bacteria;p__Proteobacteria;c__Gammaproteobacteria;o__Pseudomonadales;f__Moraxellaceae;g__Acinetobacter;s__Acinetobacter equi
GCA_001678755.1	s__Acinetobacter gandensis	s__Acinetobacter gandensis	99.66	0.41	96.1095	30	10	266198	Contig	d__Bacteria;p__Proteobacteria;c__Gammaproteobacteria;o__Pseudomonadales;f__Moraxellaceae;g__Acinetobacter;s__Acinetobacter gandensis	d__Bacteria;p__Proteobacteria;c__Gammaproteobacteria;o__Pseudomonadales;f__Moraxellaceae;g__Acinetobacter;s__Acinetobacter gandensis
GCA_000368565.1	s__Acinetobacter gerneri	s__Acinetobacter gerneri	100	0.84	91.6	84	0	198785	Scaffold	d__Bacteria;p__Proteobacteria;c__Gammaproteobacteria;o__Pseudomonadales;f__Moraxellaceae;g__Acinetobacter;s__Acinetobacter gerneri	d__Bacteria;p__Proteobacteria;c__Gammaproteobacteria;o__Pseudomonadales;f__Moraxellaceae;g__Acinetobacter;s__Acinetobacter gerneri
GCA_000368485.1	s__Acinetobacter guillouiae	s__Acinetobacter guillouiae	99.84	1.46	91.69	17	0	644973	Scaffold	d__Bacteria;p__Proteobacteria;c__Gammaproteobacteria;o__Pseudomonadales;f__Moraxellaceae;g__Acinetobacter;s__Acinetobacter guillouiae	d__Bacteria;p__Proteobacteria;c__Gammaproteobacteria;o__Pseudomonadales;f__Moraxellaceae;g__Acinetobacter;s__Acinetobacter guillouiae
GCA_002370525.2	s__Acinetobacter guillouiae	s__Acinetobacter guillouiae	99.79	1.85	90.49	1	0	4648418	Scaffold	d__Bacteria;p__Proteobacteria;c__Gammaproteobacteria;o__Pseudomonadales;f__Moraxellaceae;g__Acinetobacter;s__Acinetobacter guillouiae	d__Bacteria;p__Proteobacteria;c__Gammaproteobacteria;o__Pseudomonadales;f__Moraxellaceae;g__Acinetobacter;s__Acinetobacter guillouiae
GCA_000368145.1	s__Acinetobacter guillouiae	s__Acinetobacter guillouiae	99.93	1.8	88.98	39	0	411685	Scaffold	d__Bacteria;p__Proteobacteria;c__Gammaproteobacteria;o__Pseudomonadales;f__Moraxellaceae;g__Acinetobacter;s__Acinetobacter guillouiae	d__Bacteria;p__Proteobacteria;c__Gammaproteobacteria;o__Pseudomonadales;f__Moraxellaceae;g__Acinetobacter;s__Acinetobacter guillouiae
GCA_000931695.1	s__Acinetobacter gyllenbergii	s__Acinetobacter gyllenbergii	99.95	0.16	96.85	46	0	243095	Contig	d__Bacteria;p__Proteobacteria;c__Gammaproteobacteria;o__Pseudomonadales;f__Moraxellaceae;g__Acinetobacter;s__Acinetobacter gyllenbergii	d__Bacteria;p__Proteobacteria;c__Gammaproteobacteria;o__Pseudomonadales;f__Moraxellaceae;g__Acinetobacter;s__Acinetobacter gyllenbergii
GCA_001682515.1	s__Acinetobacter gyllenbergii	s__Acinetobacter gyllenbergii	100	0.44	96.5	26	0	555735	Scaffold	d__Bacteria;p__Proteobacteria;c__Gammaproteobacteria;o__Pseudomonadales;f__Moraxellaceae;g__Acinetobacter;s__Acinetobacter gyllenbergii	d__Bacteria;p__Proteobacteria;c__Gammaproteobacteria;o__Pseudomonadales;f__Moraxellaceae;g__Acinetobacter;s__Acinetobacter gyllenbergii
GCA_000488195.1	s__Acinetobacter gyllenbergii	s__Acinetobacter gyllenbergii	98.26	0.48	86.16	194	0	71504	Scaffold	d__Bacteria;p__Proteobacteria;c__Gammaproteobacteria;o__Pseudomonadales;f__Moraxellaceae;g__Acinetobacter;s__Acinetobacter gyllenbergii	d__Bacteria;p__Proteobacteria;c__Gammaproteobacteria;o__Pseudomonadales;f__Moraxellaceae;g__Acinetobacter;s__Acinetobacter gyllenbergii
GCA_001932555.1	s__Acinetobacter haemolyticus	s__Acinetobacter haemolyticus	100	0.04	199.65	3	0	3442728	Complete Genome	d__Bacteria;p__Proteobacteria;c__Gammaproteobacteria;o__Pseudomonadales;f__Moraxellaceae;g__Acinetobacter;s__Acinetobacter haemolyticus	d__Bacteria;p__Proteobacteria;c__Gammaproteobacteria;o__Pseudomonadales;f__Moraxellaceae;g__Acinetobacter;s__Acinetobacter haemolyticus
GCA_002813065.1	s__Acinetobacter haemolyticus	s__Acinetobacter haemolyticus	99.86	0.04	199.56	2	0	3267348	Complete Genome	d__Bacteria;p__Proteobacteria;c__Gammaproteobacteria;o__Pseudomonadales;f__Moraxellaceae;g__Acinetobacter;s__Acinetobacter haemolyticus	d__Bacteria;p__Proteobacteria;c__Gammaproteobacteria;o__Pseudomonadales;f__Moraxellaceae;g__Acinetobacter;s__Acinetobacter haemolyticus
GCA_000369085.1	s__Acinetobacter haemolyticus	s__Acinetobacter haemolyticus	99.73	0.27	97.53	17	0	334141	Scaffold	d__Bacteria;p__Proteobacteria;c__Gammaproteobacteria;o__Pseudomonadales;f__Moraxellaceae;g__Acinetobacter;s__Acinetobacter haemolyticus	d__Bacteria;p__Proteobacteria;c__Gammaproteobacteria;o__Pseudomonadales;f__Moraxellaceae;g__Acinetobacter;s__Acinetobacter haemolyticus
GCA_000369065.1	s__Acinetobacter haemolyticus	s__Acinetobacter haemolyticus	99.73	0.27	96.78	32	0	223629	Scaffold	d__Bacteria;p__Proteobacteria;c__Gammaproteobacteria;o__Pseudomonadales;f__Moraxellaceae;g__Acinetobacter;s__Acinetobacter haemolyticus	d__Bacteria;p__Proteobacteria;c__Gammaproteobacteria;o__Pseudomonadales;f__Moraxellaceae;g__Acinetobacter;s__Acinetobacter haemolyticus
GCA_000301715.1	s__Acinetobacter haemolyticus	s__Acinetobacter haemolyticus	98.08	0.04	89.13	175	0	34302	Contig	d__Bacteria;p__Proteobacteria;c__Gammaproteobacteria;o__Pseudomonadales;f__Moraxellaceae;g__Acinetobacter;s__Acinetobacter haemolyticus	d__Bacteria;p__Proteobacteria;c__Gammaproteobacteria;o__Pseudomonadales;f__Moraxellaceae;g__Acinetobacter;s__Acinetobacter haemolyticus
GCA_000816495.1	s__Acinetobacter harbinensis	s__Acinetobacter harbinensis	99.73	0	91.78	159	0	41669	Scaffold	d__Bacteria;p__Proteobacteria;c__Gammaproteobacteria;o__Pseudomonadales;f__Moraxellaceae;g__Acinetobacter;s__Acinetobacter harbinensis	d__Bacteria;p__Proteobacteria;c__Gammaproteobacteria;o__Pseudomonadales;f__Moraxellaceae;g__Acinetobacter;s__Acinetobacter harbinensis
GCA_002953575.2	s__Acinetobacter indicus	s__Acinetobacter indicus	99.93	0.27	198.53	1	0	3157380	Complete Genome	d__Bacteria;p__Proteobacteria;c__Gammaproteobacteria;o__Pseudomonadales;f__Moraxellaceae;g__Acinetobacter;s__Acinetobacter indicus	d__Bacteria;p__Proteobacteria;c__Gammaproteobacteria;o__Pseudomonadales;f__Moraxellaceae;g__Acinetobacter;s__Acinetobacter indicus
GCA_002174105.1	s__Acinetobacter indicus	s__Acinetobacter indicus	99.93	0.41	96.2298	33	3	131759	Contig	d__Bacteria;p__Proteobacteria;c__Gammaproteobacteria;o__Pseudomonadales;f__Moraxellaceae;g__Acinetobacter;s__Acinetobacter indicus	d__Bacteria;p__Proteobacteria;c__Gammaproteobacteria;o__Pseudomonadales;f__Moraxellaceae;g__Acinetobacter;s__Acinetobacter indicus
GCA_002938645.1	s__Acinetobacter indicus	s__Acinetobacter indicus	99.93	0.27	95.88	54	0	186695	Scaffold	d__Bacteria;p__Proteobacteria;c__Gammaproteobacteria;o__Pseudomonadales;f__Moraxellaceae;g__Acinetobacter;s__Acinetobacter indicus	d__Bacteria;p__Proteobacteria;c__Gammaproteobacteria;o__Pseudomonadales;f__Moraxellaceae;g__Acinetobacter;s__Acinetobacter indicus
GCA_002938565.1	s__Acinetobacter indicus	s__Acinetobacter indicus	99.93	0.27	95.38	64	0	93240	Scaffold	d__Bacteria;p__Proteobacteria;c__Gammaproteobacteria;o__Pseudomonadales;f__Moraxellaceae;g__Acinetobacter;s__Acinetobacter indicus	d__Bacteria;p__Proteobacteria;c__Gammaproteobacteria;o__Pseudomonadales;f__Moraxellaceae;g__Acinetobacter;s__Acinetobacter indicus
GCA_002938445.1	s__Acinetobacter indicus	s__Acinetobacter indicus	99.93	0.27	95.38	64	0	144061	Scaffold	d__Bacteria;p__Proteobacteria;c__Gammaproteobacteria;o__Pseudomonadales;f__Moraxellaceae;g__Acinetobacter;s__Acinetobacter indicus	d__Bacteria;p__Proteobacteria;c__Gammaproteobacteria;o__Pseudomonadales;f__Moraxellaceae;g__Acinetobacter;s__Acinetobacter indicus
GCA_001484935.1	s__Acinetobacter johnsonii	s__Acinetobacter johnsonii	99.86	0.13	198.76	9	0	3509795	Complete Genome	d__Bacteria;p__Proteobacteria;c__Gammaproteobacteria;o__Pseudomonadales;f__Moraxellaceae;g__Acinetobacter;s__Acinetobacter johnsonii	d__Bacteria;p__Proteobacteria;c__Gammaproteobacteria;o__Pseudomonadales;f__Moraxellaceae;g__Acinetobacter;s__Acinetobacter johnsonii
GCA_000368805.1	s__Acinetobacter johnsonii	s__Acinetobacter johnsonii	100	0	99.45	11	0	425187	Scaffold	d__Bacteria;p__Proteobacteria;c__Gammaproteobacteria;o__Pseudomonadales;f__Moraxellaceae;g__Acinetobacter;s__Acinetobacter johnsonii	d__Bacteria;p__Proteobacteria;c__Gammaproteobacteria;o__Pseudomonadales;f__Moraxellaceae;g__Acinetobacter;s__Acinetobacter johnsonii
GCA_900162715.1	s__Acinetobacter johnsonii	s__Acinetobacter johnsonii	100	0.27	97.35	26	0	289023	Contig	d__Bacteria;p__Proteobacteria;c__Gammaproteobacteria;o__Pseudomonadales;f__Moraxellaceae;g__Acinetobacter;s__Acinetobacter johnsonii	d__Bacteria;p__Proteobacteria;c__Gammaproteobacteria;o__Pseudomonadales;f__Moraxellaceae;g__Acinetobacter;s__Acinetobacter johnsonii
GCA_000368045.1	s__Acinetobacter johnsonii	s__Acinetobacter johnsonii	100	0.27	96.25	48	0	124388	Scaffold	d__Bacteria;p__Proteobacteria;c__Gammaproteobacteria;o__Pseudomonadales;f__Moraxellaceae;g__Acinetobacter;s__Acinetobacter johnsonii	d__Bacteria;p__Proteobacteria;c__Gammaproteobacteria;o__Pseudomonadales;f__Moraxellaceae;g__Acinetobacter;s__Acinetobacter johnsonii
GCA_001483265.1	s__Acinetobacter johnsonii	s__Acinetobacter johnsonii	100	0.31	94.6997	75	6	106230	Contig	d__Bacteria;p__Proteobacteria;c__Gammaproteobacteria;o__Pseudomonadales;f__Moraxellaceae;g__Acinetobacter;s__Acinetobacter johnsonii	d__Bacteria;p__Proteobacteria;c__Gammaproteobacteria;o__Pseudomonadales;f__Moraxellaceae;g__Acinetobacter;s__Acinetobacter johnsonii
GCA_001941805.1	s__Acinetobacter junii	s__Acinetobacter junii	100	0	199.95	1	0	3378307	Complete Genome	d__Bacteria;p__Proteobacteria;c__Gammaproteobacteria;o__Pseudomonadales;f__Moraxellaceae;g__Acinetobacter;s__Acinetobacter junii	d__Bacteria;p__Proteobacteria;c__Gammaproteobacteria;o__Pseudomonadales;f__Moraxellaceae;g__Acinetobacter;s__Acinetobacter junii
GCA_002761875.1	s__Acinetobacter junii	s__Acinetobacter junii	100	0.27	198.6	1	0	3288057	Complete Genome	d__Bacteria;p__Proteobacteria;c__Gammaproteobacteria;o__Pseudomonadales;f__Moraxellaceae;g__Acinetobacter;s__Acinetobacter junii	d__Bacteria;p__Proteobacteria;c__Gammaproteobacteria;o__Pseudomonadales;f__Moraxellaceae;g__Acinetobacter;s__Acinetobacter junii
GCA_002165245.3	s__Acinetobacter junii	s__Acinetobacter junii	100	0.41	197.8	3	0	3344824	Complete Genome	d__Bacteria;p__Proteobacteria;c__Gammaproteobacteria;o__Pseudomonadales;f__Moraxellaceae;g__Acinetobacter;s__Acinetobacter junii	d__Bacteria;p__Proteobacteria;c__Gammaproteobacteria;o__Pseudomonadales;f__Moraxellaceae;g__Acinetobacter;s__Acinetobacter junii
GCA_000368745.1	s__Acinetobacter junii	s__Acinetobacter junii	100	0	99.3	14	0	422693	Scaffold	d__Bacteria;p__Proteobacteria;c__Gammaproteobacteria;o__Pseudomonadales;f__Moraxellaceae;g__Acinetobacter;s__Acinetobacter junii	d__Bacteria;p__Proteobacteria;c__Gammaproteobacteria;o__Pseudomonadales;f__Moraxellaceae;g__Acinetobacter;s__Acinetobacter junii
GCA_000368765.1	s__Acinetobacter junii	s__Acinetobacter junii	100	0.27	96.6	41	0	139333	Scaffold	d__Bacteria;p__Proteobacteria;c__Gammaproteobacteria;o__Pseudomonadales;f__Moraxellaceae;g__Acinetobacter;s__Acinetobacter junii	d__Bacteria;p__Proteobacteria;c__Gammaproteobacteria;o__Pseudomonadales;f__Moraxellaceae;g__Acinetobacter;s__Acinetobacter junii
GCA_900096895.1	s__Acinetobacter kookii	s__Acinetobacter kookii	99.93	0	98.78	23	0	288148	Scaffold	d__Bacteria;p__Proteobacteria;c__Gammaproteobacteria;o__Pseudomonadales;f__Moraxellaceae;g__Acinetobacter;s__Acinetobacter kookii	d__Bacteria;p__Proteobacteria;c__Gammaproteobacteria;o__Pseudomonadales;f__Moraxellaceae;g__Acinetobacter;s__Acinetobacter kookii
GCA_900107285.1	s__Acinetobacter kyonggiensis	s__Acinetobacter kyonggiensis	99.73	0.96	91.28	73	0	163988	Contig	d__Bacteria;p__Proteobacteria;c__Gammaproteobacteria;o__Pseudomonadales;f__Moraxellaceae;g__Acinetobacter;s__Acinetobacter kyonggiensis	d__Bacteria;p__Proteobacteria;c__Gammaproteobacteria;o__Pseudomonadales;f__Moraxellaceae;g__Acinetobacter;s__Acinetobacter kyonggiensis
GCA_002076935.1	s__Acinetobacter lactucae	s__Acinetobacter lactucae	100	0.55	197.2	1	0	3981712	Complete Genome	d__Bacteria;p__Proteobacteria;c__Gammaproteobacteria;o__Pseudomonadales;f__Moraxellaceae;g__Acinetobacter;s__Acinetobacter lactucae	d__Bacteria;p__Proteobacteria;c__Gammaproteobacteria;o__Pseudomonadales;f__Moraxellaceae;g__Acinetobacter;s__Acinetobacter lactucae
GCA_000399705.1	s__Acinetobacter lactucae	s__Acinetobacter lactucae	100	0.27	98.25	8	0	1452189	Scaffold	d__Bacteria;p__Proteobacteria;c__Gammaproteobacteria;o__Pseudomonadales;f__Moraxellaceae;g__Acinetobacter;s__Acinetobacter lactucae	d__Bacteria;p__Proteobacteria;c__Gammaproteobacteria;o__Pseudomonadales;f__Moraxellaceae;g__Acinetobacter;s__Acinetobacter lactucae
GCA_000516615.2	s__Acinetobacter lactucae	s__Acinetobacter lactucae	100	0.27	96.85	36	0	254284	Contig	d__Bacteria;p__Proteobacteria;c__Gammaproteobacteria;o__Pseudomonadales;f__Moraxellaceae;g__Acinetobacter;s__Acinetobacter lactucae	d__Bacteria;p__Proteobacteria;c__Gammaproteobacteria;o__Pseudomonadales;f__Moraxellaceae;g__Acinetobacter;s__Acinetobacter lactucae
GCA_001605885.1	s__Acinetobacter lactucae	s__Acinetobacter lactucae	100	0.41	95.95	40	0	187729	Scaffold	d__Bacteria;p__Proteobacteria;c__Gammaproteobacteria;o__Pseudomonadales;f__Moraxellaceae;g__Acinetobacter;s__Acinetobacter lactucae	d__Bacteria;p__Proteobacteria;c__Gammaproteobacteria;o__Pseudomonadales;f__Moraxellaceae;g__Acinetobacter;s__Acinetobacter lactucae
GCA_001595745.2	s__Acinetobacter lactucae	s__Acinetobacter lactucae	99.91	0.41	93.16	94	0	97418	Scaffold	d__Bacteria;p__Proteobacteria;c__Gammaproteobacteria;o__Pseudomonadales;f__Moraxellaceae;g__Acinetobacter;s__Acinetobacter lactucae	d__Bacteria;p__Proteobacteria;c__Gammaproteobacteria;o__Pseudomonadales;f__Moraxellaceae;g__Acinetobacter;s__Acinetobacter lactucae
GCA_001704115.1	s__Acinetobacter larvae	s__Acinetobacter larvae	99.71	0	199.66	1	0	3741098	Complete Genome	d__Bacteria;p__Proteobacteria;c__Gammaproteobacteria;o__Pseudomonadales;f__Moraxellaceae;g__Acinetobacter;s__Acinetobacter larvae	d__Bacteria;p__Proteobacteria;c__Gammaproteobacteria;o__Pseudomonadales;f__Moraxellaceae;g__Acinetobacter;s__Acinetobacter larvae
GCA_002119785.3	s__Acinetobacter fasciculus	s__Acinetobacter lwoffii	99.93	0.4	95.68	45	0	238840	Chromosome	d__Bacteria;p__Proteobacteria;c__Gammaproteobacteria;o__Pseudomonadales;f__Moraxellaceae;g__Acinetobacter;s__Acinetobacter fasciculus	d__Bacteria;p__Proteobacteria;c__Gammaproteobacteria;o__Pseudomonadales;f__Moraxellaceae;g__Acinetobacter;s__Acinetobacter lwoffii
GCA_000368165.1	s__Acinetobacter fasciculus	s__Acinetobacter lwoffii	99.93	0.27	94.78	76	0	108158	Scaffold	d__Bacteria;p__Proteobacteria;c__Gammaproteobacteria;o__Pseudomonadales;f__Moraxellaceae;g__Acinetobacter;s__Acinetobacter fasciculus	d__Bacteria;p__Proteobacteria;c__Gammaproteobacteria;o__Pseudomonadales;f__Moraxellaceae;g__Acinetobacter;s__Acinetobacter lwoffii
GCA_000369125.1	s__Acinetobacter fasciculus	s__Acinetobacter lwoffii	99.93	0.34	94.28	79	0	114072	Scaffold	d__Bacteria;p__Proteobacteria;c__Gammaproteobacteria;o__Pseudomonadales;f__Moraxellaceae;g__Acinetobacter;s__Acinetobacter fasciculus	d__Bacteria;p__Proteobacteria;c__Gammaproteobacteria;o__Pseudomonadales;f__Moraxellaceae;g__Acinetobacter;s__Acinetobacter lwoffii
GCA_000162095.1	s__Acinetobacter fasciculus	s__Acinetobacter lwoffii	99.93	0	87.43	250	0	30186	Scaffold	d__Bacteria;p__Proteobacteria;c__Gammaproteobacteria;o__Pseudomonadales;f__Moraxellaceae;g__Acinetobacter;s__Acinetobacter fasciculus	d__Bacteria;p__Proteobacteria;c__Gammaproteobacteria;o__Pseudomonadales;f__Moraxellaceae;g__Acinetobacter;s__Acinetobacter lwoffii
GCA_000301755.1	s__Acinetobacter fasciculus	s__Acinetobacter lwoffii	99.93	0.27	86.33	245	0	41518	Contig	d__Bacteria;p__Proteobacteria;c__Gammaproteobacteria;o__Pseudomonadales;f__Moraxellaceae;g__Acinetobacter;s__Acinetobacter fasciculus	d__Bacteria;p__Proteobacteria;c__Gammaproteobacteria;o__Pseudomonadales;f__Moraxellaceae;g__Acinetobacter;s__Acinetobacter lwoffii
GCA_900096915.1	s__Acinetobacter marinus	s__Acinetobacter marinus	100	0.03	98.75	22	0	495358	Contig	d__Bacteria;p__Proteobacteria;c__Gammaproteobacteria;o__Pseudomonadales;f__Moraxellaceae;g__Acinetobacter;s__Acinetobacter marinus	d__Bacteria;p__Proteobacteria;c__Gammaproteobacteria;o__Pseudomonadales;f__Moraxellaceae;g__Acinetobacter;s__Acinetobacter marinus
GCA_000488215.1	s__Acinetobacter nectaris	s__Acinetobacter nectaris	99.28	0	97.58	34	0	289024	Scaffold	d__Bacteria;p__Proteobacteria;c__Gammaproteobacteria;o__Pseudomonadales;f__Moraxellaceae;g__Acinetobacter;s__Acinetobacter nectaris	d__Bacteria;p__Proteobacteria;c__Gammaproteobacteria;o__Pseudomonadales;f__Moraxellaceae;g__Acinetobacter;s__Acinetobacter nectaris
GCA_002951295.1	s__Acinetobacter nosocomialis	s__Acinetobacter nosocomialis	100	0	199.95	1	0	4002679	Complete Genome	d__Bacteria;p__Proteobacteria;c__Gammaproteobacteria;o__Pseudomonadales;f__Moraxellaceae;g__Acinetobacter;s__Acinetobacter nosocomialis	d__Bacteria;p__Proteobacteria;c__Gammaproteobacteria;o__Pseudomonadales;f__Moraxellaceae;g__Acinetobacter;s__Acinetobacter nosocomialis
GCA_003143895.1	s__Acinetobacter nosocomialis	s__Acinetobacter nosocomialis	99.18	0	199.13	1	0	4010110	Complete Genome	d__Bacteria;p__Proteobacteria;c__Gammaproteobacteria;o__Pseudomonadales;f__Moraxellaceae;g__Acinetobacter;s__Acinetobacter nosocomialis	d__Bacteria;p__Proteobacteria;c__Gammaproteobacteria;o__Pseudomonadales;f__Moraxellaceae;g__Acinetobacter;s__Acinetobacter nosocomialis
GCA_000814165.3	s__Acinetobacter nosocomialis	s__Acinetobacter nosocomialis	100	0.31	198.25	4	0	3858956	Complete Genome	d__Bacteria;p__Proteobacteria;c__Gammaproteobacteria;o__Pseudomonadales;f__Moraxellaceae;g__Acinetobacter;s__Acinetobacter nosocomialis	d__Bacteria;p__Proteobacteria;c__Gammaproteobacteria;o__Pseudomonadales;f__Moraxellaceae;g__Acinetobacter;s__Acinetobacter nosocomialis
GCA_000368605.1	s__Acinetobacter nosocomialis	s__Acinetobacter nosocomialis	100	0	99.25	15	0	686873	Scaffold	d__Bacteria;p__Proteobacteria;c__Gammaproteobacteria;o__Pseudomonadales;f__Moraxellaceae;g__Acinetobacter;s__Acinetobacter nosocomialis	d__Bacteria;p__Proteobacteria;c__Gammaproteobacteria;o__Pseudomonadales;f__Moraxellaceae;g__Acinetobacter;s__Acinetobacter nosocomialis
GCA_000368085.1	s__Acinetobacter nosocomialis	s__Acinetobacter nosocomialis	100	0	99.05	19	0	449703	Scaffold	d__Bacteria;p__Proteobacteria;c__Gammaproteobacteria;o__Pseudomonadales;f__Moraxellaceae;g__Acinetobacter;s__Acinetobacter nosocomialis	d__Bacteria;p__Proteobacteria;c__Gammaproteobacteria;o__Pseudomonadales;f__Moraxellaceae;g__Acinetobacter;s__Acinetobacter nosocomialis
GCA_000196795.1	s__Acinetobacter oleivorans	s__Acinetobacter oleivorans	100	0.68	196.55	1	0	4152543	Complete Genome	d__Bacteria;p__Proteobacteria;c__Gammaproteobacteria;o__Pseudomonadales;f__Moraxellaceae;g__Acinetobacter;s__Acinetobacter oleivorans	d__Bacteria;p__Proteobacteria;c__Gammaproteobacteria;o__Pseudomonadales;f__Moraxellaceae;g__Acinetobacter;s__Acinetobacter oleivorans
GCA_003053305.1	s__Acinetobacter oleivorans	s__Acinetobacter oleivorans	100	0.41	96.3	33	0	376813	Contig	d__Bacteria;p__Proteobacteria;c__Gammaproteobacteria;o__Pseudomonadales;f__Moraxellaceae;g__Acinetobacter;s__Acinetobacter oleivorans	d__Bacteria;p__Proteobacteria;c__Gammaproteobacteria;o__Pseudomonadales;f__Moraxellaceae;g__Acinetobacter;s__Acinetobacter oleivorans
GCA_900406785.1	s__Acinetobacter oleivorans	s__Acinetobacter oleivorans	100	1.05	89.55	104	0	538987	Contig	d__Bacteria;p__Proteobacteria;c__Gammaproteobacteria;o__Pseudomonadales;f__Moraxellaceae;g__Acinetobacter;s__Acinetobacter oleivorans	d__Bacteria;p__Proteobacteria;c__Gammaproteobacteria;o__Pseudomonadales;f__Moraxellaceae;g__Acinetobacter;s__Acinetobacter oleivorans
GCA_000368005.1	s__Acinetobacter parvus	s__Acinetobacter parvus	99.73	0.27	95.98	48	0	154034	Scaffold	d__Bacteria;p__Proteobacteria;c__Gammaproteobacteria;o__Pseudomonadales;f__Moraxellaceae;g__Acinetobacter;s__Acinetobacter parvus	d__Bacteria;p__Proteobacteria;c__Gammaproteobacteria;o__Pseudomonadales;f__Moraxellaceae;g__Acinetobacter;s__Acinetobacter parvus
GCA_000368025.1	s__Acinetobacter parvus	s__Acinetobacter parvus	100	0.27	95.45	64	0	87875	Scaffold	d__Bacteria;p__Proteobacteria;c__Gammaproteobacteria;o__Pseudomonadales;f__Moraxellaceae;g__Acinetobacter;s__Acinetobacter parvus	d__Bacteria;p__Proteobacteria;c__Gammaproteobacteria;o__Pseudomonadales;f__Moraxellaceae;g__Acinetobacter;s__Acinetobacter parvus
GCA_002233755.1	s__Acinetobacter piscicola	s__Acinetobacter piscicola	100	0.32	95.35	61	0	218610	Scaffold	d__Bacteria;p__Proteobacteria;c__Gammaproteobacteria;o__Pseudomonadales;f__Moraxellaceae;g__Acinetobacter;s__Acinetobacter piscicola	d__Bacteria;p__Proteobacteria;c__Gammaproteobacteria;o__Pseudomonadales;f__Moraxellaceae;g__Acinetobacter;s__Acinetobacter piscicola
GCA_002863745.1	s__Acinetobacter pittii	s__Acinetobacter pittii	100	0	199.9	2	0	4090120	Complete Genome	d__Bacteria;p__Proteobacteria;c__Gammaproteobacteria;o__Pseudomonadales;f__Moraxellaceae;g__Acinetobacter;s__Acinetobacter pittii	d__Bacteria;p__Proteobacteria;c__Gammaproteobacteria;o__Pseudomonadales;f__Moraxellaceae;g__Acinetobacter;s__Acinetobacter pittii
GCA_000191145.1	s__Acinetobacter pittii	s__Acinetobacter pittii	99.77	0	199.72	1	0	3862530	Complete Genome	d__Bacteria;p__Proteobacteria;c__Gammaproteobacteria;o__Pseudomonadales;f__Moraxellaceae;g__Acinetobacter;s__Acinetobacter pittii	d__Bacteria;p__Proteobacteria;c__Gammaproteobacteria;o__Pseudomonadales;f__Moraxellaceae;g__Acinetobacter;s__Acinetobacter pittii
GCA_002158945.1	s__Acinetobacter pittii	s__Acinetobacter pittii	100	0.18	199	2	0	4070270	Complete Genome	d__Bacteria;p__Proteobacteria;c__Gammaproteobacteria;o__Pseudomonadales;f__Moraxellaceae;g__Acinetobacter;s__Acinetobacter pittii	d__Bacteria;p__Proteobacteria;c__Gammaproteobacteria;o__Pseudomonadales;f__Moraxellaceae;g__Acinetobacter;s__Acinetobacter pittii
GCA_002999115.2	s__Acinetobacter pittii	s__Acinetobacter pittii	100	0.27	198.45	4	0	3958298	Complete Genome	d__Bacteria;p__Proteobacteria;c__Gammaproteobacteria;o__Pseudomonadales;f__Moraxellaceae;g__Acinetobacter;s__Acinetobacter pittii	d__Bacteria;p__Proteobacteria;c__Gammaproteobacteria;o__Pseudomonadales;f__Moraxellaceae;g__Acinetobacter;s__Acinetobacter pittii
GCA_002999215.3	s__Acinetobacter pittii	s__Acinetobacter pittii	100	0.27	198.45	4	0	3845988	Complete Genome	d__Bacteria;p__Proteobacteria;c__Gammaproteobacteria;o__Pseudomonadales;f__Moraxellaceae;g__Acinetobacter;s__Acinetobacter pittii	d__Bacteria;p__Proteobacteria;c__Gammaproteobacteria;o__Pseudomonadales;f__Moraxellaceae;g__Acinetobacter;s__Acinetobacter pittii
GCA_002174125.1	s__Acinetobacter populi	s__Acinetobacter populi	100	0.29	97.9499	12	2	646435	Contig	d__Bacteria;p__Proteobacteria;c__Gammaproteobacteria;o__Pseudomonadales;f__Moraxellaceae;g__Acinetobacter;s__Acinetobacter populi	d__Bacteria;p__Proteobacteria;c__Gammaproteobacteria;o__Pseudomonadales;f__Moraxellaceae;g__Acinetobacter;s__Acinetobacter populi
GCA_001605895.1	s__Acinetobacter pragensis	s__Acinetobacter pragensis	99.52	1.23	89.7371	72	657	101336	Contig	d__Bacteria;p__Proteobacteria;c__Gammaproteobacteria;o__Pseudomonadales;f__Moraxellaceae;g__Acinetobacter;s__Acinetobacter pragensis	d__Bacteria;p__Proteobacteria;c__Gammaproteobacteria;o__Pseudomonadales;f__Moraxellaceae;g__Acinetobacter;s__Acinetobacter pragensis
GCA_001753605.1	s__Acinetobacter proteolyticus	s__Acinetobacter proteolyticus	100	0.63	95.0497	36	6	211837	Contig	d__Bacteria;p__Proteobacteria;c__Gammaproteobacteria;o__Pseudomonadales;f__Moraxellaceae;g__Acinetobacter;s__Acinetobacter proteolyticus	d__Bacteria;p__Proteobacteria;c__Gammaproteobacteria;o__Pseudomonadales;f__Moraxellaceae;g__Acinetobacter;s__Acinetobacter proteolyticus
GCA_002835245.1	s__Acinetobacter proteolyticus	s__Acinetobacter proteolyticus	100	0.63	95	37	0	209229	Scaffold	d__Bacteria;p__Proteobacteria;c__Gammaproteobacteria;o__Pseudomonadales;f__Moraxellaceae;g__Acinetobacter;s__Acinetobacter proteolyticus	d__Bacteria;p__Proteobacteria;c__Gammaproteobacteria;o__Pseudomonadales;f__Moraxellaceae;g__Acinetobacter;s__Acinetobacter proteolyticus
GCA_900096995.1	s__Acinetobacter puyangensis	s__Acinetobacter puyangensis	100	1.72	89.6	36	0	373721	Scaffold	d__Bacteria;p__Proteobacteria;c__Gammaproteobacteria;o__Pseudomonadales;f__Moraxellaceae;g__Acinetobacter;s__Acinetobacter puyangensis	d__Bacteria;p__Proteobacteria;c__Gammaproteobacteria;o__Pseudomonadales;f__Moraxellaceae;g__Acinetobacter;s__Acinetobacter puyangensis
GCA_001753595.1	s__Acinetobacter qingfengensis	s__Acinetobacter qingfengensis	100	0.57	93.4496	74	8	105244	Contig	d__Bacteria;p__Proteobacteria;c__Gammaproteobacteria;o__Pseudomonadales;f__Moraxellaceae;g__Acinetobacter;s__Acinetobacter qingfengensis	d__Bacteria;p__Proteobacteria;c__Gammaproteobacteria;o__Pseudomonadales;f__Moraxellaceae;g__Acinetobacter;s__Acinetobacter qingfengensis
GCA_002993105.1	s__Acinetobacter radioresistens	s__Acinetobacter radioresistens	99.59	0	199.54	1	0	3132860	Complete Genome	d__Bacteria;p__Proteobacteria;c__Gammaproteobacteria;o__Pseudomonadales;f__Moraxellaceae;g__Acinetobacter;s__Acinetobacter radioresistens	d__Bacteria;p__Proteobacteria;c__Gammaproteobacteria;o__Pseudomonadales;f__Moraxellaceae;g__Acinetobacter;s__Acinetobacter radioresistens
GCA_003258335.1	s__Acinetobacter radioresistens	s__Acinetobacter radioresistens	100	0.27	198.6	1	0	3089777	Complete Genome	d__Bacteria;p__Proteobacteria;c__Gammaproteobacteria;o__Pseudomonadales;f__Moraxellaceae;g__Acinetobacter;s__Acinetobacter radioresistens	d__Bacteria;p__Proteobacteria;c__Gammaproteobacteria;o__Pseudomonadales;f__Moraxellaceae;g__Acinetobacter;s__Acinetobacter radioresistens
GCA_000368885.1	s__Acinetobacter radioresistens	s__Acinetobacter radioresistens	100	0	99.35	13	0	461142	Scaffold	d__Bacteria;p__Proteobacteria;c__Gammaproteobacteria;o__Pseudomonadales;f__Moraxellaceae;g__Acinetobacter;s__Acinetobacter radioresistens	d__Bacteria;p__Proteobacteria;c__Gammaproteobacteria;o__Pseudomonadales;f__Moraxellaceae;g__Acinetobacter;s__Acinetobacter radioresistens
GCA_000286595.1	s__Acinetobacter radioresistens	s__Acinetobacter radioresistens	100	0	98.95	21	0	431877	Contig	d__Bacteria;p__Proteobacteria;c__Gammaproteobacteria;o__Pseudomonadales;f__Moraxellaceae;g__Acinetobacter;s__Acinetobacter radioresistens	d__Bacteria;p__Proteobacteria;c__Gammaproteobacteria;o__Pseudomonadales;f__Moraxellaceae;g__Acinetobacter;s__Acinetobacter radioresistens
GCA_001917365.1	s__Acinetobacter radioresistens	s__Acinetobacter radioresistens	100	0.27	96.8	37	0	289666	Contig	d__Bacteria;p__Proteobacteria;c__Gammaproteobacteria;o__Pseudomonadales;f__Moraxellaceae;g__Acinetobacter;s__Acinetobacter radioresistens	d__Bacteria;p__Proteobacteria;c__Gammaproteobacteria;o__Pseudomonadales;f__Moraxellaceae;g__Acinetobacter;s__Acinetobacter radioresistens
GCA_000413895.1	s__Acinetobacter rudis	s__Acinetobacter rudis	99.73	1.8	88.33	48	0	155499	Scaffold	d__Bacteria;p__Proteobacteria;c__Gammaproteobacteria;o__Pseudomonadales;f__Moraxellaceae;g__Acinetobacter;s__Acinetobacter rudis	d__Bacteria;p__Proteobacteria;c__Gammaproteobacteria;o__Pseudomonadales;f__Moraxellaceae;g__Acinetobacter;s__Acinetobacter rudis
GCA_001971565.1	s__Acinetobacter schindleri	s__Acinetobacter schindleri	100	0.4	197.65	7	0	3001209	Complete Genome	d__Bacteria;p__Proteobacteria;c__Gammaproteobacteria;o__Pseudomonadales;f__Moraxellaceae;g__Acinetobacter;s__Acinetobacter schindleri	d__Bacteria;p__Proteobacteria;c__Gammaproteobacteria;o__Pseudomonadales;f__Moraxellaceae;g__Acinetobacter;s__Acinetobacter schindleri
GCA_003072585.2	s__Acinetobacter schindleri	s__Acinetobacter schindleri	100	0.68	196.5	2	0	3104554	Complete Genome	d__Bacteria;p__Proteobacteria;c__Gammaproteobacteria;o__Pseudomonadales;f__Moraxellaceae;g__Acinetobacter;s__Acinetobacter schindleri	d__Bacteria;p__Proteobacteria;c__Gammaproteobacteria;o__Pseudomonadales;f__Moraxellaceae;g__Acinetobacter;s__Acinetobacter schindleri
GCA_000368625.1	s__Acinetobacter schindleri	s__Acinetobacter schindleri	100	0	98.35	33	0	547262	Scaffold	d__Bacteria;p__Proteobacteria;c__Gammaproteobacteria;o__Pseudomonadales;f__Moraxellaceae;g__Acinetobacter;s__Acinetobacter schindleri	d__Bacteria;p__Proteobacteria;c__Gammaproteobacteria;o__Pseudomonadales;f__Moraxellaceae;g__Acinetobacter;s__Acinetobacter schindleri
GCA_003069395.1	s__Acinetobacter schindleri	s__Acinetobacter schindleri	100	0.27	93.4	105	0	56503	Contig	d__Bacteria;p__Proteobacteria;c__Gammaproteobacteria;o__Pseudomonadales;f__Moraxellaceae;g__Acinetobacter;s__Acinetobacter schindleri	d__Bacteria;p__Proteobacteria;c__Gammaproteobacteria;o__Pseudomonadales;f__Moraxellaceae;g__Acinetobacter;s__Acinetobacter schindleri
GCA_000368465.1	s__Acinetobacter schindleri	s__Acinetobacter schindleri	100	1.23	92.6	25	0	315976	Scaffold	d__Bacteria;p__Proteobacteria;c__Gammaproteobacteria;o__Pseudomonadales;f__Moraxellaceae;g__Acinetobacter;s__Acinetobacter schindleri	d__Bacteria;p__Proteobacteria;c__Gammaproteobacteria;o__Pseudomonadales;f__Moraxellaceae;g__Acinetobacter;s__Acinetobacter schindleri
GCA_000368065.1	s__Acinetobacter seifertii	s__Acinetobacter seifertii	100	1.14	93	26	0	534592	Scaffold	d__Bacteria;p__Proteobacteria;c__Gammaproteobacteria;o__Pseudomonadales;f__Moraxellaceae;g__Acinetobacter;s__Acinetobacter seifertii	d__Bacteria;p__Proteobacteria;c__Gammaproteobacteria;o__Pseudomonadales;f__Moraxellaceae;g__Acinetobacter;s__Acinetobacter seifertii
GCA_001707675.1	s__Acinetobacter seifertii	s__Acinetobacter seifertii	100	0.87	89.65	120	0	84103	Contig	d__Bacteria;p__Proteobacteria;c__Gammaproteobacteria;o__Pseudomonadales;f__Moraxellaceae;g__Acinetobacter;s__Acinetobacter seifertii	d__Bacteria;p__Proteobacteria;c__Gammaproteobacteria;o__Pseudomonadales;f__Moraxellaceae;g__Acinetobacter;s__Acinetobacter seifertii
GCA_002794295.1	s__Acinetobacter seifertii	s__Acinetobacter seifertii	100	1	89.35	113	0	71977	Scaffold	d__Bacteria;p__Proteobacteria;c__Gammaproteobacteria;o__Pseudomonadales;f__Moraxellaceae;g__Acinetobacter;s__Acinetobacter seifertii	d__Bacteria;p__Proteobacteria;c__Gammaproteobacteria;o__Pseudomonadales;f__Moraxellaceae;g__Acinetobacter;s__Acinetobacter seifertii
GCA_003053365.1	s__Acinetobacter seifertii	s__Acinetobacter seifertii	100	0.66	88.55	163	0	67603	Contig	d__Bacteria;p__Proteobacteria;c__Gammaproteobacteria;o__Pseudomonadales;f__Moraxellaceae;g__Acinetobacter;s__Acinetobacter seifertii	d__Bacteria;p__Proteobacteria;c__Gammaproteobacteria;o__Pseudomonadales;f__Moraxellaceae;g__Acinetobacter;s__Acinetobacter seifertii
GCA_002148925.1	s__Acinetobacter seifertii	s__Acinetobacter seifertii	99.91	1	84.76	203	0	39855	Contig	d__Bacteria;p__Proteobacteria;c__Gammaproteobacteria;o__Pseudomonadales;f__Moraxellaceae;g__Acinetobacter;s__Acinetobacter seifertii	d__Bacteria;p__Proteobacteria;c__Gammaproteobacteria;o__Pseudomonadales;f__Moraxellaceae;g__Acinetobacter;s__Acinetobacter seifertii
GCA_001953195.1	s__Acinetobacter soli	s__Acinetobacter soli	99.69	0.88	194.89	8	0	3438298	Complete Genome	d__Bacteria;p__Proteobacteria;c__Gammaproteobacteria;o__Pseudomonadales;f__Moraxellaceae;g__Acinetobacter;s__Acinetobacter soli	d__Bacteria;p__Proteobacteria;c__Gammaproteobacteria;o__Pseudomonadales;f__Moraxellaceae;g__Acinetobacter;s__Acinetobacter soli
GCA_000368725.1	s__Acinetobacter soli	s__Acinetobacter soli	99.69	0.82	94.94	13	0	1156709	Scaffold	d__Bacteria;p__Proteobacteria;c__Gammaproteobacteria;o__Pseudomonadales;f__Moraxellaceae;g__Acinetobacter;s__Acinetobacter soli	d__Bacteria;p__Proteobacteria;c__Gammaproteobacteria;o__Pseudomonadales;f__Moraxellaceae;g__Acinetobacter;s__Acinetobacter soli
GCA_000368705.1	s__Acinetobacter soli	s__Acinetobacter soli	99.69	0.82	94.74	17	0	379012	Scaffold	d__Bacteria;p__Proteobacteria;c__Gammaproteobacteria;o__Pseudomonadales;f__Moraxellaceae;g__Acinetobacter;s__Acinetobacter soli	d__Bacteria;p__Proteobacteria;c__Gammaproteobacteria;o__Pseudomonadales;f__Moraxellaceae;g__Acinetobacter;s__Acinetobacter soli
GCA_002927815.1	s__Acinetobacter soli	s__Acinetobacter soli	99.69	0.88	93.24	41	0	265542	Contig	d__Bacteria;p__Proteobacteria;c__Gammaproteobacteria;o__Pseudomonadales;f__Moraxellaceae;g__Acinetobacter;s__Acinetobacter soli	d__Bacteria;p__Proteobacteria;c__Gammaproteobacteria;o__Pseudomonadales;f__Moraxellaceae;g__Acinetobacter;s__Acinetobacter soli
GCA_001414585.1	s__Acinetobacter soli	s__Acinetobacter soli	99.14	0.82	88.69	127	0	70480	Contig	d__Bacteria;p__Proteobacteria;c__Gammaproteobacteria;o__Pseudomonadales;f__Moraxellaceae;g__Acinetobacter;s__Acinetobacter soli	d__Bacteria;p__Proteobacteria;c__Gammaproteobacteria;o__Pseudomonadales;f__Moraxellaceae;g__Acinetobacter;s__Acinetobacter soli
GCA_000805455.1	s__Acinetobacter sp000805455	s__Acinetobacter sp. A47	100	0.85	92.2	71	0	511473	Contig	d__Bacteria;p__Proteobacteria;c__Gammaproteobacteria;o__Pseudomonadales;f__Moraxellaceae;g__Acinetobacter;s__Acinetobacter sp000805455	d__Bacteria;p__Proteobacteria;c__Gammaproteobacteria;o__Pseudomonadales;f__Moraxellaceae;g__Acinetobacter;s__Acinetobacter sp. A47
GCA_001005525.1	s__Acinetobacter sp000369565	s__Acinetobacter sp. AG1	99.96	0.82	89.66	124	0	83331	Contig	d__Bacteria;p__Proteobacteria;c__Gammaproteobacteria;o__Pseudomonadales;f__Moraxellaceae;g__Acinetobacter;s__Acinetobacter sp000369565	d__Bacteria;p__Proteobacteria;c__Gammaproteobacteria;o__Pseudomonadales;f__Moraxellaceae;g__Acinetobacter;s__Acinetobacter sp. AG1
GCA_003105055.1	s__Acinetobacter sp003105055	s__Acinetobacter sp. AM	99.73	1.1	91.28	59	0	98697	Contig	d__Bacteria;p__Proteobacteria;c__Gammaproteobacteria;o__Pseudomonadales;f__Moraxellaceae;g__Acinetobacter;s__Acinetobacter sp003105055	d__Bacteria;p__Proteobacteria;c__Gammaproteobacteria;o__Pseudomonadales;f__Moraxellaceae;g__Acinetobacter;s__Acinetobacter sp. AM
GCA_000368265.1	s__Acinetobacter sp000368265	s__Acinetobacter sp. ANC 3789	99.45	0.95	93.45	25	0	406597	Scaffold	d__Bacteria;p__Proteobacteria;c__Gammaproteobacteria;o__Pseudomonadales;f__Moraxellaceae;g__Acinetobacter;s__Acinetobacter sp000368265	d__Bacteria;p__Proteobacteria;c__Gammaproteobacteria;o__Pseudomonadales;f__Moraxellaceae;g__Acinetobacter;s__Acinetobacter sp. ANC 3789
GCA_002135435.1	s__Acinetobacter sp002135435	s__Acinetobacter sp. ANC 3813	99.93	0.41	96.8298	21	4	250057	Contig	d__Bacteria;p__Proteobacteria;c__Gammaproteobacteria;o__Pseudomonadales;f__Moraxellaceae;g__Acinetobacter;s__Acinetobacter sp002135435	d__Bacteria;p__Proteobacteria;c__Gammaproteobacteria;o__Pseudomonadales;f__Moraxellaceae;g__Acinetobacter;s__Acinetobacter sp. ANC 3813
GCA_002135415.1	s__Acinetobacter sp002135415	s__Acinetobacter sp. ANC 3832	99.96	0.41	96.1599	35	2	260489	Contig	d__Bacteria;p__Proteobacteria;c__Gammaproteobacteria;o__Pseudomonadales;f__Moraxellaceae;g__Acinetobacter;s__Acinetobacter sp002135415	d__Bacteria;p__Proteobacteria;c__Gammaproteobacteria;o__Pseudomonadales;f__Moraxellaceae;g__Acinetobacter;s__Acinetobacter sp. ANC 3832
GCA_002135315.1	s__Acinetobacter sp002135315	s__Acinetobacter sp. ANC 3903	99.93	0.55	95.68	30	0	190243	Contig	d__Bacteria;p__Proteobacteria;c__Gammaproteobacteria;o__Pseudomonadales;f__Moraxellaceae;g__Acinetobacter;s__Acinetobacter sp002135315	d__Bacteria;p__Proteobacteria;c__Gammaproteobacteria;o__Pseudomonadales;f__Moraxellaceae;g__Acinetobacter;s__Acinetobacter sp. ANC 3903
GCA_000369405.1	s__Acinetobacter sp000369405	s__Acinetobacter sp. ANC 3929	100	0.04	98.3	30	0	376996	Scaffold	d__Bacteria;p__Proteobacteria;c__Gammaproteobacteria;o__Pseudomonadales;f__Moraxellaceae;g__Acinetobacter;s__Acinetobacter sp000369405	d__Bacteria;p__Proteobacteria;c__Gammaproteobacteria;o__Pseudomonadales;f__Moraxellaceae;g__Acinetobacter;s__Acinetobacter sp. ANC 3929
GCA_002135355.1	s__Acinetobacter sp002135355	s__Acinetobacter sp. ANC 4169	99.93	0.32	96.6797	33	5	159983	Contig	d__Bacteria;p__Proteobacteria;c__Gammaproteobacteria;o__Pseudomonadales;f__Moraxellaceae;g__Acinetobacter;s__Acinetobacter sp002135355	d__Bacteria;p__Proteobacteria;c__Gammaproteobacteria;o__Pseudomonadales;f__Moraxellaceae;g__Acinetobacter;s__Acinetobacter sp. ANC 4169
GCA_002135245.1	s__Acinetobacter sp002135245	s__Acinetobacter sp. ANC 4218	99.66	1.23	91.7597	35	5	197333	Contig	d__Bacteria;p__Proteobacteria;c__Gammaproteobacteria;o__Pseudomonadales;f__Moraxellaceae;g__Acinetobacter;s__Acinetobacter sp002135245	d__Bacteria;p__Proteobacteria;c__Gammaproteobacteria;o__Pseudomonadales;f__Moraxellaceae;g__Acinetobacter;s__Acinetobacter sp. ANC 4218
GCA_002135335.1	s__Acinetobacter sp002135335	s__Acinetobacter sp. ANC 4470	99.91	0	99.0599	17	2	383000	Contig	d__Bacteria;p__Proteobacteria;c__Gammaproteobacteria;o__Pseudomonadales;f__Moraxellaceae;g__Acinetobacter;s__Acinetobacter sp002135335	d__Bacteria;p__Proteobacteria;c__Gammaproteobacteria;o__Pseudomonadales;f__Moraxellaceae;g__Acinetobacter;s__Acinetobacter sp. ANC 4470
GCA_002135375.1	s__Acinetobacter sp002135375	s__Acinetobacter sp. ANC 4558	99.73	0.53	95.4797	32	6	199729	Scaffold	d__Bacteria;p__Proteobacteria;c__Gammaproteobacteria;o__Pseudomonadales;f__Moraxellaceae;g__Acinetobacter;s__Acinetobacter sp002135375	d__Bacteria;p__Proteobacteria;c__Gammaproteobacteria;o__Pseudomonadales;f__Moraxellaceae;g__Acinetobacter;s__Acinetobacter sp. ANC 4558
GCA_002135345.1	s__Acinetobacter sp002135345	s__Acinetobacter sp. ANC 4648	100	0.55	96.5499	14	2	344197	Contig	d__Bacteria;p__Proteobacteria;c__Gammaproteobacteria;o__Pseudomonadales;f__Moraxellaceae;g__Acinetobacter;s__Acinetobacter sp002135345	d__Bacteria;p__Proteobacteria;c__Gammaproteobacteria;o__Pseudomonadales;f__Moraxellaceae;g__Acinetobacter;s__Acinetobacter sp. ANC 4648
GCA_002135235.1	s__Acinetobacter sp002135235	s__Acinetobacter sp. ANC 4999	100	0.47	96.7	19	0	341341	Contig	d__Bacteria;p__Proteobacteria;c__Gammaproteobacteria;o__Pseudomonadales;f__Moraxellaceae;g__Acinetobacter;s__Acinetobacter sp002135235	d__Bacteria;p__Proteobacteria;c__Gammaproteobacteria;o__Pseudomonadales;f__Moraxellaceae;g__Acinetobacter;s__Acinetobacter sp. ANC 4999
GCA_002135295.1	s__Acinetobacter sp002135295	s__Acinetobacter sp. ANC 5054	99.66	1.1	92.9598	24	3	185537	Contig	d__Bacteria;p__Proteobacteria;c__Gammaproteobacteria;o__Pseudomonadales;f__Moraxellaceae;g__Acinetobacter;s__Acinetobacter sp002135295	d__Bacteria;p__Proteobacteria;c__Gammaproteobacteria;o__Pseudomonadales;f__Moraxellaceae;g__Acinetobacter;s__Acinetobacter sp. ANC 5054
GCA_003268395.1	s__Acinetobacter sp003268395	s__Acinetobacter sp. CFCC 10889	99.66	1.55	79.96	239	0	70269	Contig	d__Bacteria;p__Proteobacteria;c__Gammaproteobacteria;o__Pseudomonadales;f__Moraxellaceae;g__Acinetobacter;s__Acinetobacter sp003268395	d__Bacteria;p__Proteobacteria;c__Gammaproteobacteria;o__Pseudomonadales;f__Moraxellaceae;g__Acinetobacter;s__Acinetobacter sp. CFCC 10889
GCA_003268405.1	s__Acinetobacter sp002018365	s__Acinetobacter sp. CFCC 11171	99.56	0.82	87.96	150	0	79342	Contig	d__Bacteria;p__Proteobacteria;c__Gammaproteobacteria;o__Pseudomonadales;f__Moraxellaceae;g__Acinetobacter;s__Acinetobacter sp002018365	d__Bacteria;p__Proteobacteria;c__Gammaproteobacteria;o__Pseudomonadales;f__Moraxellaceae;g__Acinetobacter;s__Acinetobacter sp. CFCC 11171
GCA_000400715.1	s__Acinetobacter sp000400715	s__Acinetobacter sp. CIP 110321	100	0.66	95.25	29	0	361961	Scaffold	d__Bacteria;p__Proteobacteria;c__Gammaproteobacteria;o__Pseudomonadales;f__Moraxellaceae;g__Acinetobacter;s__Acinetobacter sp000400715	d__Bacteria;p__Proteobacteria;c__Gammaproteobacteria;o__Pseudomonadales;f__Moraxellaceae;g__Acinetobacter;s__Acinetobacter sp. CIP 110321
GCA_000369665.1	s__Acinetobacter sp002367455	s__Acinetobacter sp. CIP 51.11	99.66	0	99.11	11	0	844844	Scaffold	d__Bacteria;p__Proteobacteria;c__Gammaproteobacteria;o__Pseudomonadales;f__Moraxellaceae;g__Acinetobacter;s__Acinetobacter sp002367455	d__Bacteria;p__Proteobacteria;c__Gammaproteobacteria;o__Pseudomonadales;f__Moraxellaceae;g__Acinetobacter;s__Acinetobacter sp. CIP 51.11
GCA_000368445.1	s__Acinetobacter sp000369525	s__Acinetobacter sp. CIP 56.2	100	0.11	98.25	24	0	770904	Scaffold	d__Bacteria;p__Proteobacteria;c__Gammaproteobacteria;o__Pseudomonadales;f__Moraxellaceae;g__Acinetobacter;s__Acinetobacter sp000369525	d__Bacteria;p__Proteobacteria;c__Gammaproteobacteria;o__Pseudomonadales;f__Moraxellaceae;g__Acinetobacter;s__Acinetobacter sp. CIP 56.2
GCA_000367905.1	s__Acinetobacter lwoffii	s__Acinetobacter sp. CIP A162	99.93	0.27	97.98	12	0	775997	Scaffold	d__Bacteria;p__Proteobacteria;c__Gammaproteobacteria;o__Pseudomonadales;f__Moraxellaceae;g__Acinetobacter;s__Acinetobacter lwoffii	d__Bacteria;p__Proteobacteria;c__Gammaproteobacteria;o__Pseudomonadales;f__Moraxellaceae;g__Acinetobacter;s__Acinetobacter sp. CIP A162
GCA_000367985.1	s__Acinetobacter sp000369505	s__Acinetobacter sp. CIP-A165	100	0.46	95.35	47	0	119213	Scaffold	d__Bacteria;p__Proteobacteria;c__Gammaproteobacteria;o__Pseudomonadales;f__Moraxellaceae;g__Acinetobacter;s__Acinetobacter sp000369505	d__Bacteria;p__Proteobacteria;c__Gammaproteobacteria;o__Pseudomonadales;f__Moraxellaceae;g__Acinetobacter;s__Acinetobacter sp. CIP-A165
GCA_900109815.1	s__Acinetobacter sp000632455	s__Acinetobacter sp. DSM 11652	100	0.14	97.1	44	0	171400	Scaffold	d__Bacteria;p__Proteobacteria;c__Gammaproteobacteria;o__Pseudomonadales;f__Moraxellaceae;g__Acinetobacter;s__Acinetobacter sp000632455	d__Bacteria;p__Proteobacteria;c__Gammaproteobacteria;o__Pseudomonadales;f__Moraxellaceae;g__Acinetobacter;s__Acinetobacter sp. DSM 11652
GCA_000773685.1	s__Acinetobacter sp000773685	s__Acinetobacter sp. HR7	99.66	0.55	85.56	227	0	27711	Contig	d__Bacteria;p__Proteobacteria;c__Gammaproteobacteria;o__Pseudomonadales;f__Moraxellaceae;g__Acinetobacter;s__Acinetobacter sp000773685	d__Bacteria;p__Proteobacteria;c__Gammaproteobacteria;o__Pseudomonadales;f__Moraxellaceae;g__Acinetobacter;s__Acinetobacter sp. HR7
GCA_002688565.1	s__Acinetobacter sp002688565	s__Acinetobacter sp. LoGeW2-3	100	1.55	192.15	2	0	3178335	Complete Genome	d__Bacteria;p__Proteobacteria;c__Gammaproteobacteria;o__Pseudomonadales;f__Moraxellaceae;g__Acinetobacter;s__Acinetobacter sp002688565	d__Bacteria;p__Proteobacteria;c__Gammaproteobacteria;o__Pseudomonadales;f__Moraxellaceae;g__Acinetobacter;s__Acinetobacter sp. LoGeW2-3
GCA_003261585.1	s__Acinetobacter sp003261585	s__Acinetobacter sp. MB5	99.45	2.68	82.9	63	0	243040	Contig	d__Bacteria;p__Proteobacteria;c__Gammaproteobacteria;o__Pseudomonadales;f__Moraxellaceae;g__Acinetobacter;s__Acinetobacter sp003261585	d__Bacteria;p__Proteobacteria;c__Gammaproteobacteria;o__Pseudomonadales;f__Moraxellaceae;g__Acinetobacter;s__Acinetobacter sp. MB5
GCA_000386005.1	s__Acinetobacter towneri_A	s__Acinetobacter sp. MDS7A	99.66	0.27	91.2584	141	32	64128	Contig	d__Bacteria;p__Proteobacteria;c__Gammaproteobacteria;o__Pseudomonadales;f__Moraxellaceae;g__Acinetobacter;s__Acinetobacter towneri_A	d__Bacteria;p__Proteobacteria;c__Gammaproteobacteria;o__Pseudomonadales;f__Moraxellaceae;g__Acinetobacter;s__Acinetobacter sp. MDS7A
GCA_000248195.2	s__Acinetobacter sp000369645	s__Acinetobacter sp. NCTC 7422	99.73	0.41	89.48	164	0	63641	Contig	d__Bacteria;p__Proteobacteria;c__Gammaproteobacteria;o__Pseudomonadales;f__Moraxellaceae;g__Acinetobacter;s__Acinetobacter sp000369645	d__Bacteria;p__Proteobacteria;c__Gammaproteobacteria;o__Pseudomonadales;f__Moraxellaceae;g__Acinetobacter;s__Acinetobacter sp. NCTC 7422
GCA_001647675.1	s__Acinetobacter sp001647675	s__Acinetobacter sp. NCu2D-2	98.74	0.82	194.54	2	0	2738313	Complete Genome	d__Bacteria;p__Proteobacteria;c__Gammaproteobacteria;o__Pseudomonadales;f__Moraxellaceae;g__Acinetobacter;s__Acinetobacter sp001647675	d__Bacteria;p__Proteobacteria;c__Gammaproteobacteria;o__Pseudomonadales;f__Moraxellaceae;g__Acinetobacter;s__Acinetobacter sp. NCu2D-2
GCA_000369545.1	s__Acinetobacter sp000369545	s__Acinetobacter sp. NIPH 1867	100	0.72	95.95	9	0	1122470	Scaffold	d__Bacteria;p__Proteobacteria;c__Gammaproteobacteria;o__Pseudomonadales;f__Moraxellaceae;g__Acinetobacter;s__Acinetobacter sp000369545	d__Bacteria;p__Proteobacteria;c__Gammaproteobacteria;o__Pseudomonadales;f__Moraxellaceae;g__Acinetobacter;s__Acinetobacter sp. NIPH 1867
GCA_000369805.1	s__Acinetobacter sp000369805	s__Acinetobacter sp. NIPH 2100	100	0.23	97.75	22	0	942645	Scaffold	d__Bacteria;p__Proteobacteria;c__Gammaproteobacteria;o__Pseudomonadales;f__Moraxellaceae;g__Acinetobacter;s__Acinetobacter sp000369805	d__Bacteria;p__Proteobacteria;c__Gammaproteobacteria;o__Pseudomonadales;f__Moraxellaceae;g__Acinetobacter;s__Acinetobacter sp. NIPH 2100
GCA_000369705.1	s__Acinetobacter sp000369705	s__Acinetobacter sp. NIPH 2168	100	0.27	97.85	16	0	2141160	Scaffold	d__Bacteria;p__Proteobacteria;c__Gammaproteobacteria;o__Pseudomonadales;f__Moraxellaceae;g__Acinetobacter;s__Acinetobacter sp000369705	d__Bacteria;p__Proteobacteria;c__Gammaproteobacteria;o__Pseudomonadales;f__Moraxellaceae;g__Acinetobacter;s__Acinetobacter sp. NIPH 2168
GCA_000369425.1	s__Acinetobacter sp002165255	s__Acinetobacter sp. NIPH 284	99.96	0	97.81	43	0	144490	Scaffold	d__Bacteria;p__Proteobacteria;c__Gammaproteobacteria;o__Pseudomonadales;f__Moraxellaceae;g__Acinetobacter;s__Acinetobacter sp002165255	d__Bacteria;p__Proteobacteria;c__Gammaproteobacteria;o__Pseudomonadales;f__Moraxellaceae;g__Acinetobacter;s__Acinetobacter sp. NIPH 284
GCA_000369445.1	s__Acinetobacter lwoffii_B	s__Acinetobacter sp. NIPH 713	99.73	0	98.78	19	0	711147	Scaffold	d__Bacteria;p__Proteobacteria;c__Gammaproteobacteria;o__Pseudomonadales;f__Moraxellaceae;g__Acinetobacter;s__Acinetobacter lwoffii_B	d__Bacteria;p__Proteobacteria;c__Gammaproteobacteria;o__Pseudomonadales;f__Moraxellaceae;g__Acinetobacter;s__Acinetobacter sp. NIPH 713
GCA_000214135.2	s__Acinetobacter sp000214135	s__Acinetobacter sp. P8-3-8	99.93	0.91	85.18	204	0	58717	Contig	d__Bacteria;p__Proteobacteria;c__Gammaproteobacteria;o__Pseudomonadales;f__Moraxellaceae;g__Acinetobacter;s__Acinetobacter sp000214135	d__Bacteria;p__Proteobacteria;c__Gammaproteobacteria;o__Pseudomonadales;f__Moraxellaceae;g__Acinetobacter;s__Acinetobacter sp. P8-3-8
GCA_001647535.1	s__Acinetobacter sp001647535	s__Acinetobacter sp. SFA	99.93	0.18	97.83	24	0	200186	Scaffold	d__Bacteria;p__Proteobacteria;c__Gammaproteobacteria;o__Pseudomonadales;f__Moraxellaceae;g__Acinetobacter;s__Acinetobacter sp001647535	d__Bacteria;p__Proteobacteria;c__Gammaproteobacteria;o__Pseudomonadales;f__Moraxellaceae;g__Acinetobacter;s__Acinetobacter sp. SFA
GCA_001647545.1	s__Acinetobacter sp001647545	s__Acinetobacter sp. SFB	100	0	98.7	26	0	218524	Scaffold	d__Bacteria;p__Proteobacteria;c__Gammaproteobacteria;o__Pseudomonadales;f__Moraxellaceae;g__Acinetobacter;s__Acinetobacter sp001647545	d__Bacteria;p__Proteobacteria;c__Gammaproteobacteria;o__Pseudomonadales;f__Moraxellaceae;g__Acinetobacter;s__Acinetobacter sp. SFB
GCA_001647595.1	s__Acinetobacter sp002135195	s__Acinetobacter sp. SFC	99.73	0.55	90.93	121	0	173391	Scaffold	d__Bacteria;p__Proteobacteria;c__Gammaproteobacteria;o__Pseudomonadales;f__Moraxellaceae;g__Acinetobacter;s__Acinetobacter sp002135195	d__Bacteria;p__Proteobacteria;c__Gammaproteobacteria;o__Pseudomonadales;f__Moraxellaceae;g__Acinetobacter;s__Acinetobacter sp. SFC
GCA_001612555.1	s__Acinetobacter sp001612555	s__Acinetobacter sp. TGL-Y2	100	0.09	199.4	3	0	3383728	Complete Genome	d__Bacteria;p__Proteobacteria;c__Gammaproteobacteria;o__Pseudomonadales;f__Moraxellaceae;g__Acinetobacter;s__Acinetobacter sp001612555	d__Bacteria;p__Proteobacteria;c__Gammaproteobacteria;o__Pseudomonadales;f__Moraxellaceae;g__Acinetobacter;s__Acinetobacter sp. TGL-Y2
GCA_001278715.1	s__Acinetobacter albensis	s__Acinetobacter sp. TTH0-4	99.91	0.05	199.61	1	0	2962453	Complete Genome	d__Bacteria;p__Proteobacteria;c__Gammaproteobacteria;o__Pseudomonadales;f__Moraxellaceae;g__Acinetobacter;s__Acinetobacter albensis	d__Bacteria;p__Proteobacteria;c__Gammaproteobacteria;o__Pseudomonadales;f__Moraxellaceae;g__Acinetobacter;s__Acinetobacter sp. TTH0-4
GCA_000313935.1	s__Acinetobacter sp000313935	s__Acinetobacter sp. WC-141	100	0.41	93.4	91	0	124158	Contig	d__Bacteria;p__Proteobacteria;c__Gammaproteobacteria;o__Pseudomonadales;f__Moraxellaceae;g__Acinetobacter;s__Acinetobacter sp000313935	d__Bacteria;p__Proteobacteria;c__Gammaproteobacteria;o__Pseudomonadales;f__Moraxellaceae;g__Acinetobacter;s__Acinetobacter sp. WC-141
GCA_000314615.1	s__Acinetobacter sp000369785	s__Acinetobacter sp. WC-323	100	0	96.15	77	0	113191	Contig	d__Bacteria;p__Proteobacteria;c__Gammaproteobacteria;o__Pseudomonadales;f__Moraxellaceae;g__Acinetobacter;s__Acinetobacter sp000369785	d__Bacteria;p__Proteobacteria;c__Gammaproteobacteria;o__Pseudomonadales;f__Moraxellaceae;g__Acinetobacter;s__Acinetobacter sp. WC-323
GCA_002165305.2	s__Acinetobacter sp002165305	s__Acinetobacter sp. WCHA55	100	0.85	89.8	119	0	78796	Scaffold	d__Bacteria;p__Proteobacteria;c__Gammaproteobacteria;o__Pseudomonadales;f__Moraxellaceae;g__Acinetobacter;s__Acinetobacter sp002165305	d__Bacteria;p__Proteobacteria;c__Gammaproteobacteria;o__Pseudomonadales;f__Moraxellaceae;g__Acinetobacter;s__Acinetobacter sp. WCHA55
GCA_001696615.3	s__Acinetobacter sp001696615	s__Acinetobacter sp. WCHAc010034	99.45	1.03	87.95	127	0	100326	Scaffold	d__Bacteria;p__Proteobacteria;c__Gammaproteobacteria;o__Pseudomonadales;f__Moraxellaceae;g__Acinetobacter;s__Acinetobacter sp001696615	d__Bacteria;p__Proteobacteria;c__Gammaproteobacteria;o__Pseudomonadales;f__Moraxellaceae;g__Acinetobacter;s__Acinetobacter sp. WCHAc010034
GCA_002165295.2	s__Acinetobacter sp002165295	s__Acinetobacter sp. WCHAc010052	99.93	0.96	93.23	38	0	402134	Scaffold	d__Bacteria;p__Proteobacteria;c__Gammaproteobacteria;o__Pseudomonadales;f__Moraxellaceae;g__Acinetobacter;s__Acinetobacter sp002165295	d__Bacteria;p__Proteobacteria;c__Gammaproteobacteria;o__Pseudomonadales;f__Moraxellaceae;g__Acinetobacter;s__Acinetobacter sp. WCHAc010052
GCA_003024515.2	s__Acinetobacter sp003024515	s__Acinetobacter sp. WCHAc060041	99.93	1.27	75.58	360	0	84630	Contig	d__Bacteria;p__Proteobacteria;c__Gammaproteobacteria;o__Pseudomonadales;f__Moraxellaceae;g__Acinetobacter;s__Acinetobacter sp003024515	d__Bacteria;p__Proteobacteria;c__Gammaproteobacteria;o__Pseudomonadales;f__Moraxellaceae;g__Acinetobacter;s__Acinetobacter sp. WCHAc060041
GCA_000400735.1	s__Acinetobacter tandoii	s__Acinetobacter tandoii	99.73	1.42	90.13	50	0	228053	Scaffold	d__Bacteria;p__Proteobacteria;c__Gammaproteobacteria;o__Pseudomonadales;f__Moraxellaceae;g__Acinetobacter;s__Acinetobacter tandoii	d__Bacteria;p__Proteobacteria;c__Gammaproteobacteria;o__Pseudomonadales;f__Moraxellaceae;g__Acinetobacter;s__Acinetobacter tandoii
GCA_000374425.1	s__Acinetobacter tjernbergiae	s__Acinetobacter tjernbergiae	99.96	0.62	94.31	51	0	129087	Scaffold	d__Bacteria;p__Proteobacteria;c__Gammaproteobacteria;o__Pseudomonadales;f__Moraxellaceae;g__Acinetobacter;s__Acinetobacter tjernbergiae	d__Bacteria;p__Proteobacteria;c__Gammaproteobacteria;o__Pseudomonadales;f__Moraxellaceae;g__Acinetobacter;s__Acinetobacter tjernbergiae
GCA_000368785.1	s__Acinetobacter towneri	s__Acinetobacter towneri	99.93	0	96.03	78	0	115915	Scaffold	d__Bacteria;p__Proteobacteria;c__Gammaproteobacteria;o__Pseudomonadales;f__Moraxellaceae;g__Acinetobacter;s__Acinetobacter towneri	d__Bacteria;p__Proteobacteria;c__Gammaproteobacteria;o__Pseudomonadales;f__Moraxellaceae;g__Acinetobacter;s__Acinetobacter towneri
GCA_000934145.1	s__Acinetobacter ursingii	s__Acinetobacter ursingii	100	0.04	98.5	26	0	267659	Contig	d__Bacteria;p__Proteobacteria;c__Gammaproteobacteria;o__Pseudomonadales;f__Moraxellaceae;g__Acinetobacter;s__Acinetobacter ursingii	d__Bacteria;p__Proteobacteria;c__Gammaproteobacteria;o__Pseudomonadales;f__Moraxellaceae;g__Acinetobacter;s__Acinetobacter ursingii
GCA_000369885.1	s__Acinetobacter ursingii	s__Acinetobacter ursingii	99.91	0.04	98.11	32	0	459390	Scaffold	d__Bacteria;p__Proteobacteria;c__Gammaproteobacteria;o__Pseudomonadales;f__Moraxellaceae;g__Acinetobacter;s__Acinetobacter ursingii	d__Bacteria;p__Proteobacteria;c__Gammaproteobacteria;o__Pseudomonadales;f__Moraxellaceae;g__Acinetobacter;s__Acinetobacter ursingii
GCA_001056675.1	s__Acinetobacter ursingii	s__Acinetobacter ursingii	99.91	0.04	97.4598	45	3	151649	Scaffold	d__Bacteria;p__Proteobacteria;c__Gammaproteobacteria;o__Pseudomonadales;f__Moraxellaceae;g__Acinetobacter;s__Acinetobacter ursingii	d__Bacteria;p__Proteobacteria;c__Gammaproteobacteria;o__Pseudomonadales;f__Moraxellaceae;g__Acinetobacter;s__Acinetobacter ursingii
GCA_001485045.1	s__Acinetobacter ursingii	s__Acinetobacter ursingii	99.91	0.13	94.71	91	0	110141	Contig	d__Bacteria;p__Proteobacteria;c__Gammaproteobacteria;o__Pseudomonadales;f__Moraxellaceae;g__Acinetobacter;s__Acinetobacter ursingii	d__Bacteria;p__Proteobacteria;c__Gammaproteobacteria;o__Pseudomonadales;f__Moraxellaceae;g__Acinetobacter;s__Acinetobacter ursingii
GCA_000368845.1	s__Acinetobacter ursingii	s__Acinetobacter ursingii	99.91	1.22	92.26	31	0	259930	Scaffold	d__Bacteria;p__Proteobacteria;c__Gammaproteobacteria;o__Pseudomonadales;f__Moraxellaceae;g__Acinetobacter;s__Acinetobacter ursingii	d__Bacteria;p__Proteobacteria;c__Gammaproteobacteria;o__Pseudomonadales;f__Moraxellaceae;g__Acinetobacter;s__Acinetobacter ursingii
GCA_000369625.1	s__Acinetobacter sp002934695	s__Acinetobacter variabilis	100	0.27	97.5	23	0	242377	Scaffold	d__Bacteria;p__Proteobacteria;c__Gammaproteobacteria;o__Pseudomonadales;f__Moraxellaceae;g__Acinetobacter;s__Acinetobacter sp002934695	d__Bacteria;p__Proteobacteria;c__Gammaproteobacteria;o__Pseudomonadales;f__Moraxellaceae;g__Acinetobacter;s__Acinetobacter variabilis
GCA_000368585.1	s__Acinetobacter venetianus	s__Acinetobacter venetianus	100	0.05	98.7	21	0	362857	Scaffold	d__Bacteria;p__Proteobacteria;c__Gammaproteobacteria;o__Pseudomonadales;f__Moraxellaceae;g__Acinetobacter;s__Acinetobacter venetianus	d__Bacteria;p__Proteobacteria;c__Gammaproteobacteria;o__Pseudomonadales;f__Moraxellaceae;g__Acinetobacter;s__Acinetobacter venetianus
GCA_001575095.1	s__Acinetobacter venetianus	s__Acinetobacter venetianus	100	0.05	97.1	53	0	319182	Contig	d__Bacteria;p__Proteobacteria;c__Gammaproteobacteria;o__Pseudomonadales;f__Moraxellaceae;g__Acinetobacter;s__Acinetobacter venetianus	d__Bacteria;p__Proteobacteria;c__Gammaproteobacteria;o__Pseudomonadales;f__Moraxellaceae;g__Acinetobacter;s__Acinetobacter venetianus
GCA_001577485.1	s__Acinetobacter venetianus	s__Acinetobacter venetianus	100	0.08	95.2	88	0	209511	Scaffold	d__Bacteria;p__Proteobacteria;c__Gammaproteobacteria;o__Pseudomonadales;f__Moraxellaceae;g__Acinetobacter;s__Acinetobacter venetianus	d__Bacteria;p__Proteobacteria;c__Gammaproteobacteria;o__Pseudomonadales;f__Moraxellaceae;g__Acinetobacter;s__Acinetobacter venetianus
GCA_001584665.1	s__Acinetobacter venetianus	s__Acinetobacter venetianus	100	0.08	95.1	90	0	123758	Contig	d__Bacteria;p__Proteobacteria;c__Gammaproteobacteria;o__Pseudomonadales;f__Moraxellaceae;g__Acinetobacter;s__Acinetobacter venetianus	d__Bacteria;p__Proteobacteria;c__Gammaproteobacteria;o__Pseudomonadales;f__Moraxellaceae;g__Acinetobacter;s__Acinetobacter venetianus
GCA_000308235.2	s__Acinetobacter venetianus	s__Acinetobacter venetianus	94.98	0	94.48	10	0	401401	Chromosome	d__Bacteria;p__Proteobacteria;c__Gammaproteobacteria;o__Pseudomonadales;f__Moraxellaceae;g__Acinetobacter;s__Acinetobacter venetianus	d__Bacteria;p__Proteobacteria;c__Gammaproteobacteria;o__Pseudomonadales;f__Moraxellaceae;g__Acinetobacter;s__Acinetobacter venetianus
GCA_001696605.3	s__Acinetobacter sp001696605	s__Acinetobacter wuhouensis	99.93	1.42	85.03	156	0	100263	Scaffold	d__Bacteria;p__Proteobacteria;c__Gammaproteobacteria;o__Pseudomonadales;f__Moraxellaceae;g__Acinetobacter;s__Acinetobacter sp001696605	d__Bacteria;p__Proteobacteria;c__Gammaproteobacteria;o__Pseudomonadales;f__Moraxellaceae;g__Acinetobacter;s__Acinetobacter wuhouensis
GCA_002165345.2	s__Acinetobacter sp001696605	s__Acinetobacter wuhouensis	99.93	1.91	81.88	170	0	70139	Scaffold	d__Bacteria;p__Proteobacteria;c__Gammaproteobacteria;o__Pseudomonadales;f__Moraxellaceae;g__Acinetobacter;s__Acinetobacter sp001696605	d__Bacteria;p__Proteobacteria;c__Gammaproteobacteria;o__Pseudomonadales;f__Moraxellaceae;g__Acinetobacter;s__Acinetobacter wuhouensis
GCA_000671395.1	s__Actibacterium atlanticum	s__Actibacterium atlanticum	98.52	1.01	92.27	24	0	279242	Contig	d__Bacteria;p__Proteobacteria;c__Alphaproteobacteria;o__Rhodobacterales;f__Rhodobacteraceae;g__Actibacterium;s__Actibacterium atlanticum	d__Bacteria;p__Proteobacteria;c__Alphaproteobacteria;o__Rhodobacterales;f__Rhodobacteraceae;g__Actibacterium;s__Actibacterium atlanticum
GCA_000647975.1	s__Actibacterium mucosum	s__Actibacterium mucosum	99.39	0.97	93.44	22	0	548243	Contig	d__Bacteria;p__Proteobacteria;c__Alphaproteobacteria;o__Rhodobacterales;f__Rhodobacteraceae;g__Actibacterium;s__Actibacterium mucosum	d__Bacteria;p__Proteobacteria;c__Alphaproteobacteria;o__Rhodobacterales;f__Rhodobacteraceae;g__Actibacterium;s__Actibacterium mucosum
GCA_002285415.1	s__Actibacterium pelagium	s__Actibacterium pelagium	99.7	0.91	94.7	9	0	979015	Scaffold	d__Bacteria;p__Proteobacteria;c__Alphaproteobacteria;o__Rhodobacterales;f__Rhodobacteraceae;g__Actibacterium;s__Actibacterium pelagium	d__Bacteria;p__Proteobacteria;c__Alphaproteobacteria;o__Rhodobacterales;f__Rhodobacteraceae;g__Actibacterium;s__Actibacterium pelagium
GCA_002285435.1	s__Actibacterium ureilyticum	s__Actibacterium ureilyticum	100	0.67	94.35	46	0	445851	Contig	d__Bacteria;p__Proteobacteria;c__Alphaproteobacteria;o__Rhodobacterales;f__Rhodobacteraceae;g__Actibacterium;s__Actibacterium ureilyticum	d__Bacteria;p__Proteobacteria;c__Alphaproteobacteria;o__Rhodobacterales;f__Rhodobacteraceae;g__Actibacterium;s__Actibacterium ureilyticum
GCA_000429185.1	s__Actinoalloteichus cyanogriseus	s__Actinoalloteichus cyanogriseus	100	1.93	87.35	60	0	375129	Scaffold	d__Bacteria;p__Actinobacteriota;c__Actinobacteria;o__Mycobacteriales;f__Pseudonocardiaceae;g__Actinoalloteichus;s__Actinoalloteichus cyanogriseus	d__Bacteria;p__Actinobacteria;c__Actinobacteria;o__Pseudonocardiales;f__Pseudonocardiaceae;g__Actinoalloteichus;s__Actinoalloteichus cyanogriseus
GCA_002234535.1	s__Actinoalloteichus hoggarensis	s__Actinoalloteichus hoggarensis	100	1.13	194.3	1	0	6606717	Complete Genome	d__Bacteria;p__Actinobacteriota;c__Actinobacteria;o__Mycobacteriales;f__Pseudonocardiaceae;g__Actinoalloteichus;s__Actinoalloteichus hoggarensis	d__Bacteria;p__Actinobacteria;c__Actinobacteria;o__Pseudonocardiales;f__Pseudonocardiaceae;g__Actinoalloteichus;s__Actinoalloteichus hoggarensis
GCA_001747425.1	s__Actinoalloteichus hymeniacidonis	s__Actinoalloteichus hymeniacidonis	100	0.97	195.1	1	0	6306386	Complete Genome	d__Bacteria;p__Actinobacteriota;c__Actinobacteria;o__Mycobacteriales;f__Pseudonocardiaceae;g__Actinoalloteichus;s__Actinoalloteichus hymeniacidonis	d__Bacteria;p__Actinobacteria;c__Actinobacteria;o__Pseudonocardiales;f__Pseudonocardiaceae;g__Actinoalloteichus;s__Actinoalloteichus hymeniacidonis
GCA_001941645.1	s__Actinoalloteichus sp001941625	s__Actinoalloteichus sp. GBA129-24	100	1.78	191	2	0	7215977	Complete Genome	d__Bacteria;p__Actinobacteriota;c__Actinobacteria;o__Mycobacteriales;f__Pseudonocardiaceae;g__Actinoalloteichus;s__Actinoalloteichus sp001941625	d__Bacteria;p__Actinobacteria;c__Actinobacteria;o__Pseudonocardiales;f__Pseudonocardiaceae;g__Actinoalloteichus;s__Actinoalloteichus sp. GBA129-24
GCA_000374285.1	s__Actinobacillus capsulatus	s__Actinobacillus capsulatus	99.81	0.23	96.21	49	0	114366	Scaffold	d__Bacteria;p__Proteobacteria;c__Gammaproteobacteria;o__Enterobacterales;f__Pasteurellaceae;g__Actinobacillus;s__Actinobacillus capsulatus	d__Bacteria;p__Proteobacteria;c__Gammaproteobacteria;o__Pasteurellales;f__Pasteurellaceae;g__Actinobacillus;s__Actinobacillus capsulatus
GCA_000801145.1	s__Actinobacillus equuli	s__Actinobacillus equuli	99.81	0	199.76	1	0	2431533	Complete Genome	d__Bacteria;p__Proteobacteria;c__Gammaproteobacteria;o__Enterobacterales;f__Pasteurellaceae;g__Actinobacillus;s__Actinobacillus equuli	d__Bacteria;p__Proteobacteria;c__Gammaproteobacteria;o__Pasteurellales;f__Pasteurellaceae;g__Actinobacillus;s__Actinobacillus equuli
GCA_000175195.1	s__Actinobacillus_A minor	s__Actinobacillus minor	99.89	0.8	86.04	197	0	67819	Contig	d__Bacteria;p__Proteobacteria;c__Gammaproteobacteria;o__Enterobacterales;f__Pasteurellaceae;g__Actinobacillus_A;s__Actinobacillus_A minor	d__Bacteria;p__Proteobacteria;c__Gammaproteobacteria;o__Pasteurellales;f__Pasteurellaceae;g__Actinobacillus;s__Actinobacillus minor
GCA_001460855.1	s__Actinobacillus pleuropneumoniae	s__Actinobacillus pleuropneumoniae	99.89	0	199.84	1	0	2337633	Complete Genome	d__Bacteria;p__Proteobacteria;c__Gammaproteobacteria;o__Enterobacterales;f__Pasteurellaceae;g__Actinobacillus;s__Actinobacillus pleuropneumoniae	d__Bacteria;p__Proteobacteria;c__Gammaproteobacteria;o__Pasteurellales;f__Pasteurellaceae;g__Actinobacillus;s__Actinobacillus pleuropneumoniae
GCA_003290385.1	s__Actinobacillus pleuropneumoniae	s__Actinobacillus pleuropneumoniae	99.89	0	199.84	1	0	2318657	Complete Genome	d__Bacteria;p__Proteobacteria;c__Gammaproteobacteria;o__Enterobacterales;f__Pasteurellaceae;g__Actinobacillus;s__Actinobacillus pleuropneumoniae	d__Bacteria;p__Proteobacteria;c__Gammaproteobacteria;o__Pasteurellales;f__Pasteurellaceae;g__Actinobacillus;s__Actinobacillus pleuropneumoniae
GCA_000016685.1	s__Actinobacillus pleuropneumoniae	s__Actinobacillus pleuropneumoniae	99.89	0	199.84	1	0	2242058	Complete Genome	d__Bacteria;p__Proteobacteria;c__Gammaproteobacteria;o__Enterobacterales;f__Pasteurellaceae;g__Actinobacillus;s__Actinobacillus pleuropneumoniae	d__Bacteria;p__Proteobacteria;c__Gammaproteobacteria;o__Pasteurellales;f__Pasteurellaceae;g__Actinobacillus;s__Actinobacillus pleuropneumoniae
GCA_000020405.1	s__Actinobacillus pleuropneumoniae	s__Actinobacillus pleuropneumoniae	99.66	0	199.46	4	0	2331981	Complete Genome	d__Bacteria;p__Proteobacteria;c__Gammaproteobacteria;o__Enterobacterales;f__Pasteurellaceae;g__Actinobacillus;s__Actinobacillus pleuropneumoniae	d__Bacteria;p__Proteobacteria;c__Gammaproteobacteria;o__Pasteurellales;f__Pasteurellaceae;g__Actinobacillus;s__Actinobacillus pleuropneumoniae
GCA_900475195.1	s__Actinobacillus pleuropneumoniae	s__Actinobacillus pleuropneumoniae	99.89	0.23	198.69	1	0	2335264	Complete Genome	d__Bacteria;p__Proteobacteria;c__Gammaproteobacteria;o__Enterobacterales;f__Pasteurellaceae;g__Actinobacillus;s__Actinobacillus pleuropneumoniae	d__Bacteria;p__Proteobacteria;c__Gammaproteobacteria;o__Pasteurellales;f__Pasteurellaceae;g__Actinobacillus;s__Actinobacillus pleuropneumoniae
GCA_003101015.1	s__Actinobacillus_A porcitonsillarum	s__Actinobacillus porcitonsillarum	99.89	0.34	198.14	1	0	2263191	Complete Genome	d__Bacteria;p__Proteobacteria;c__Gammaproteobacteria;o__Enterobacterales;f__Pasteurellaceae;g__Actinobacillus_A;s__Actinobacillus_A porcitonsillarum	d__Bacteria;p__Proteobacteria;c__Gammaproteobacteria;o__Pasteurellales;f__Pasteurellaceae;g__Actinobacillus;s__Actinobacillus porcitonsillarum
GCA_002263215.1	s__Actinobacillus_B seminis	s__Actinobacillus seminis	98.86	0.45	95.51	22	0	212902	Contig	d__Bacteria;p__Proteobacteria;c__Gammaproteobacteria;o__Enterobacterales;f__Pasteurellaceae;g__Actinobacillus_B;s__Actinobacillus_B seminis	d__Bacteria;p__Proteobacteria;c__Gammaproteobacteria;o__Pasteurellales;f__Pasteurellaceae;g__Actinobacillus;s__Actinobacillus seminis
GCA_000017245.1	s__Basfia succinogenes	s__Actinobacillus succinogenes	100	0	199.95	1	0	2319663	Complete Genome	d__Bacteria;p__Proteobacteria;c__Gammaproteobacteria;o__Enterobacterales;f__Pasteurellaceae;g__Basfia;s__Basfia succinogenes	d__Bacteria;p__Proteobacteria;c__Gammaproteobacteria;o__Pasteurellales;f__Pasteurellaceae;g__Actinobacillus;s__Actinobacillus succinogenes
GCA_900187155.1	s__Actinobacillus suis	s__Actinobacillus suis	99.89	0.23	198.69	1	0	2501959	Complete Genome	d__Bacteria;p__Proteobacteria;c__Gammaproteobacteria;o__Enterobacterales;f__Pasteurellaceae;g__Actinobacillus;s__Actinobacillus suis	d__Bacteria;p__Proteobacteria;c__Gammaproteobacteria;o__Pasteurellales;f__Pasteurellaceae;g__Actinobacillus;s__Actinobacillus suis
GCA_000188255.1	s__Actinobacillus ureae	s__Actinobacillus ureae	99.02	0.91	85.37	182	0	20729	Scaffold	d__Bacteria;p__Proteobacteria;c__Gammaproteobacteria;o__Enterobacterales;f__Pasteurellaceae;g__Actinobacillus;s__Actinobacillus ureae	d__Bacteria;p__Proteobacteria;c__Gammaproteobacteria;o__Pasteurellales;f__Pasteurellaceae;g__Actinobacillus;s__Actinobacillus ureae
GCA_002284855.1	s__Planktophila sp002284855	s__Actinobacteria bacterium IMCC25003	91.07	0	191.02	1	0	1353947	Complete Genome	d__Bacteria;p__Actinobacteriota;c__Actinobacteria;o__Nanopelagicales;f__Nanopelagicaceae;g__Planktophila;s__Planktophila sp002284855	d__Bacteria;p__Actinobacteria;c__Actinobacteria bacterium IMCC25003_class;o__Actinobacteria bacterium IMCC25003_order;f__Actinobacteria bacterium IMCC25003_family;g__Actinobacteria bacterium IMCC25003_genus;s__Actinobacteria bacterium IMCC25003
GCA_001025035.1	s__IMCC26207 sp001025035	s__Actinobacteria bacterium IMCC26207	97.44	1.28	90.54	10	0	344959	Contig	d__Bacteria;p__Actinobacteriota;c__Acidimicrobiia;o__Microtrichales;f__Microtrichaceae;g__IMCC26207;s__IMCC26207 sp001025035	d__Bacteria;p__Actinobacteria;c__Actinobacteria;o__Actinobacteria bacterium IMCC26207_order;f__Actinobacteria bacterium IMCC26207_family;g__Actinobacteria bacterium IMCC26207_genus;s__Actinobacteria bacterium IMCC26207
GCA_001023575.1	s__IMCC26256 sp001023575	s__Actinobacteria bacterium IMCC26256	99.15	1.28	192.7	1	0	2461858	Complete Genome	d__Bacteria;p__Actinobacteriota;c__Acidimicrobiia;o__IMCC26256;f__IMCC26256;g__IMCC26256;s__IMCC26256 sp001023575	d__Bacteria;p__Actinobacteria;c__Actinobacteria;o__Actinobacteria bacterium IMCC26256_order;f__Actinobacteria bacterium IMCC26256_family;g__Actinobacteria bacterium IMCC26256_genus;s__Actinobacteria bacterium IMCC26256
GCA_001298575.1	s__Streptomyces sp001298575	s__Actinobacteria bacterium OK074	99.89	1.5	76.49	318	0	66794	Contig	d__Bacteria;p__Actinobacteriota;c__Actinobacteria;o__Streptomycetales;f__Streptomycetaceae;g__Streptomyces;s__Streptomyces sp001298575	d__Bacteria;p__Actinobacteria;c__Actinobacteria;o__Actinobacteria bacterium OK074_order;f__Actinobacteria bacterium OK074_family;g__Actinobacteria bacterium OK074_genus;s__Actinobacteria bacterium OK074
GCA_001298555.1	s__Streptomyces sp001298555	s__Actinobacteria bacterium OV450	97.7	2.01	68.15	390	0	50809	Contig	d__Bacteria;p__Actinobacteriota;c__Actinobacteria;o__Streptomycetales;f__Streptomycetaceae;g__Streptomyces;s__Streptomyces sp001298555	d__Bacteria;p__Actinobacteria;c__Actinobacteria;o__Actinobacteria bacterium OV450_order;f__Actinobacteria bacterium OV450_family;g__Actinobacteria bacterium OV450_genus;s__Actinobacteria bacterium OV450
GCA_000471045.1	s__Aeromicrobium sp000471045	s__actinobacterium LLX17	98.1	0	97.15	19	0	329352	Scaffold	d__Bacteria;p__Actinobacteriota;c__Actinobacteria;o__Propionibacteriales;f__Nocardioidaceae;g__Aeromicrobium;s__Aeromicrobium sp000471045	d__Bacteria;p__Actinobacteria;c__Actinobacteria;o__actinobacterium LLX17_order;f__actinobacterium LLX17_family;g__actinobacterium LLX17_genus;s__actinobacterium LLX17
GCA_001457435.1	s__Actinobaculum massiliense	s__Actinobaculum massiliense	100	0	99.75	5	0	1063137	Scaffold	d__Bacteria;p__Actinobacteriota;c__Actinobacteria;o__Actinomycetales;f__Actinomycetaceae;g__Actinobaculum;s__Actinobaculum massiliense	d__Bacteria;p__Actinobacteria;c__Actinobacteria;o__Actinomycetales;f__Actinomycetaceae;g__Actinobaculum;s__Actinobaculum massiliense
GCA_003073475.1	s__F0332 sp003073475	s__Actinobaculum sp. 313	99.23	0.42	197.08	1	0	2768961	Complete Genome	d__Bacteria;p__Actinobacteriota;c__Actinobacteria;o__Actinomycetales;f__Actinomycetaceae;g__F0332;s__F0332 sp003073475	d__Bacteria;p__Actinobacteria;c__Actinobacteria;o__Actinomycetales;f__Actinomycetaceae;g__Actinobaculum;s__Actinobaculum sp. 313
GCA_000466165.1	s__F0332 sp000466165	s__Actinobaculum sp. oral taxon 183	98.75	0	92.9	117	0	38370	Scaffold	d__Bacteria;p__Actinobacteriota;c__Actinobacteria;o__Actinomycetales;f__Actinomycetaceae;g__F0332;s__F0332 sp000466165	d__Bacteria;p__Actinobacteria;c__Actinobacteria;o__Actinomycetales;f__Actinomycetaceae;g__Actinobaculum;s__Actinobaculum sp. oral taxon 183
GCA_900102025.1	s__Actinobaculum suis	s__Actinobaculum suis	98.7	0	96.8	38	0	126559	Contig	d__Bacteria;p__Actinobacteriota;c__Actinobacteria;o__Actinomycetales;f__Actinomycetaceae;g__Actinobaculum;s__Actinobaculum suis	d__Bacteria;p__Actinobacteria;c__Actinobacteria;o__Actinomycetales;f__Actinomycetaceae;g__Actinobaculum;s__Actinobaculum suis
GCA_001685165.1	s__Actinobaculum suis	s__Actinobaculum suis	98.7	0	96.15	51	0	139372	Contig	d__Bacteria;p__Actinobacteriota;c__Actinobacteria;o__Actinomycetales;f__Actinomycetaceae;g__Actinobaculum;s__Actinobaculum suis	d__Bacteria;p__Actinobacteria;c__Actinobacteria;o__Actinomycetales;f__Actinomycetaceae;g__Actinobaculum;s__Actinobaculum suis
GCA_001183565.1	s__Actinobaculum suis	s__Actinobaculum suis	98.7	0	95.15	71	0	68061	Scaffold	d__Bacteria;p__Actinobacteriota;c__Actinobacteria;o__Actinomycetales;f__Actinomycetaceae;g__Actinobaculum;s__Actinobaculum suis	d__Bacteria;p__Actinobacteria;c__Actinobacteria;o__Actinomycetales;f__Actinomycetaceae;g__Actinobaculum;s__Actinobaculum suis
GCA_000720965.1	s__Actinocatenispora sera	s__Actinocatenispora sera	100	1.58	88.2	78	0	294276	Contig	d__Bacteria;p__Actinobacteriota;c__Actinobacteria;o__Mycobacteriales;f__Micromonosporaceae;g__Actinocatenispora;s__Actinocatenispora sera	d__Bacteria;p__Actinobacteria;c__Actinobacteria;o__Micromonosporales;f__Micromonosporaceae;g__Actinocatenispora;s__Actinocatenispora sera
GCA_002995495.1	s__Actinocorallia populi	s__Actinocorallia populi	98.22	0.08	96.52	26	0	749123	Scaffold	d__Bacteria;p__Actinobacteriota;c__Actinobacteria;o__Streptosporangiales;f__Streptosporangiaceae;g__Actinocorallia;s__Actinocorallia populi	d__Bacteria;p__Actinobacteria;c__Actinobacteria;o__Streptosporangiales;f__Thermomonosporaceae;g__Actinocorallia;s__Actinocorallia populi
GCA_002934265.1	s__Actinokineospora auranticolor	s__Actinokineospora auranticolor	100	1.7	88.45	61	0	339969	Contig	d__Bacteria;p__Actinobacteriota;c__Actinobacteria;o__Mycobacteriales;f__Pseudonocardiaceae;g__Actinokineospora;s__Actinokineospora auranticolor	d__Bacteria;p__Actinobacteria;c__Actinobacteria;o__Pseudonocardiales;f__Pseudonocardiaceae;g__Actinokineospora;s__Actinokineospora auranticolor
GCA_001940455.1	s__Actinokineospora bangkokensis	s__Actinokineospora bangkokensis	100	2.18	85.2	78	0	168142	Scaffold	d__Bacteria;p__Actinobacteriota;c__Actinobacteria;o__Mycobacteriales;f__Pseudonocardiaceae;g__Actinokineospora;s__Actinokineospora bangkokensis	d__Bacteria;p__Actinobacteria;c__Actinobacteria;o__Pseudonocardiales;f__Pseudonocardiaceae;g__Actinokineospora;s__Actinokineospora bangkokensis
GCA_000374445.1	s__Actinokineospora enzanensis	s__Actinokineospora enzanensis	99.03	3.64	76.08	95	0	161170	Scaffold	d__Bacteria;p__Actinobacteriota;c__Actinobacteria;o__Mycobacteriales;f__Pseudonocardiaceae;g__Actinokineospora;s__Actinokineospora enzanensis	d__Bacteria;p__Actinobacteria;c__Actinobacteria;o__Pseudonocardiales;f__Pseudonocardiaceae;g__Actinokineospora;s__Actinokineospora enzanensis
GCA_000482865.1	s__Actinokineospora inagensis	s__Actinokineospora inagensis	100	2.51	81.45	120	0	109727	Scaffold	d__Bacteria;p__Actinobacteriota;c__Actinobacteria;o__Mycobacteriales;f__Pseudonocardiaceae;g__Actinokineospora;s__Actinokineospora inagensis	d__Bacteria;p__Actinobacteria;c__Actinobacteria;o__Pseudonocardiales;f__Pseudonocardiaceae;g__Actinokineospora;s__Actinokineospora inagensis
GCA_000564855.1	s__Actinokineospora spheciospongiae	s__Actinokineospora spheciospongiae	100	1.21	80.8	263	0	52481	Contig	d__Bacteria;p__Actinobacteriota;c__Actinobacteria;o__Mycobacteriales;f__Pseudonocardiaceae;g__Actinokineospora;s__Actinokineospora spheciospongiae	d__Bacteria;p__Actinobacteria;c__Actinobacteria;o__Pseudonocardiales;f__Pseudonocardiaceae;g__Actinokineospora;s__Actinokineospora spheciospongiae
GCA_900111175.1	s__Actinokineospora terrae	s__Actinokineospora terrae	99.76	3.4	80.71	41	0	383933	Scaffold	d__Bacteria;p__Actinobacteriota;c__Actinobacteria;o__Mycobacteriales;f__Pseudonocardiaceae;g__Actinokineospora;s__Actinokineospora terrae	d__Bacteria;p__Actinobacteria;c__Actinobacteria;o__Pseudonocardiales;f__Pseudonocardiaceae;g__Actinokineospora;s__Actinokineospora terrae
GCA_000381885.1	s__Spirillospora atramentaria	s__Actinomadura atramentaria	100	0.34	95.9	48	0	320093	Scaffold	d__Bacteria;p__Actinobacteriota;c__Actinobacteria;o__Streptosporangiales;f__Streptosporangiaceae;g__Spirillospora;s__Spirillospora atramentaria	d__Bacteria;p__Actinobacteria;c__Actinobacteria;o__Streptosporangiales;f__Thermomonosporaceae;g__Actinomadura;s__Actinomadura atramentaria
GCA_001552135.1	s__Spirillospora chibensis	s__Actinomadura chibensis	99.73	1.34	86.38	133	0	118151	Contig	d__Bacteria;p__Actinobacteriota;c__Actinobacteria;o__Streptosporangiales;f__Streptosporangiaceae;g__Spirillospora;s__Spirillospora chibensis	d__Bacteria;p__Actinobacteria;c__Actinobacteria;o__Streptosporangiales;f__Thermomonosporaceae;g__Actinomadura;s__Actinomadura chibensis
GCA_900108175.1	s__Thermomonospora echinospora	s__Actinomadura echinospora	100	0.61	92.8	83	0	299827	Scaffold	d__Bacteria;p__Actinobacteriota;c__Actinobacteria;o__Streptosporangiales;f__Streptosporangiaceae;g__Thermomonospora;s__Thermomonospora echinospora	d__Bacteria;p__Actinobacteria;c__Actinobacteria;o__Streptosporangiales;f__Thermomonosporaceae;g__Actinomadura;s__Actinomadura echinospora
GCA_000374305.1	s__Spirillospora flavalba	s__Actinomadura flavalba	99.47	1.57	90.42	24	0	583571	Scaffold	d__Bacteria;p__Actinobacteriota;c__Actinobacteria;o__Streptosporangiales;f__Streptosporangiaceae;g__Spirillospora;s__Spirillospora flavalba	d__Bacteria;p__Actinobacteria;c__Actinobacteria;o__Streptosporangiales;f__Thermomonosporaceae;g__Actinomadura;s__Actinomadura flavalba
GCA_001552155.1	s__Spirillospora formosensis	s__Actinomadura formosensis	100	1.07	77.7	339	0	42023	Contig	d__Bacteria;p__Actinobacteriota;c__Actinobacteria;o__Streptosporangiales;f__Streptosporangiaceae;g__Spirillospora;s__Spirillospora formosensis	d__Bacteria;p__Actinobacteria;c__Actinobacteria;o__Streptosporangiales;f__Thermomonosporaceae;g__Actinomadura;s__Actinomadura formosensis
GCA_001552635.1	s__Spirillospora hibisca	s__Actinomadura hibisca	100	1.67	83	173	0	84861	Contig	d__Bacteria;p__Actinobacteriota;c__Actinobacteria;o__Streptosporangiales;f__Streptosporangiaceae;g__Spirillospora;s__Spirillospora hibisca	d__Bacteria;p__Actinobacteria;c__Actinobacteria;o__Streptosporangiales;f__Thermomonosporaceae;g__Actinomadura;s__Actinomadura hibisca
GCA_001552175.1	s__Spirillospora kijaniata	s__Actinomadura kijaniata	99.35	1.49	73.85	361	0	49355	Contig	d__Bacteria;p__Actinobacteriota;c__Actinobacteria;o__Streptosporangiales;f__Streptosporangiaceae;g__Spirillospora;s__Spirillospora kijaniata	d__Bacteria;p__Actinobacteria;c__Actinobacteria;o__Streptosporangiales;f__Thermomonosporaceae;g__Actinomadura;s__Actinomadura kijaniata
GCA_001552195.1	s__Spirillospora latina	s__Actinomadura latina	100	1.6	88.2	76	0	268219	Contig	d__Bacteria;p__Actinobacteriota;c__Actinobacteria;o__Streptosporangiales;f__Streptosporangiaceae;g__Spirillospora;s__Spirillospora latina	d__Bacteria;p__Actinobacteria;c__Actinobacteria;o__Streptosporangiales;f__Thermomonosporaceae;g__Actinomadura;s__Actinomadura latina
GCA_001552215.1	s__Spirillospora macra	s__Actinomadura macra	100	1.82	88.1	56	0	447182	Contig	d__Bacteria;p__Actinobacteriota;c__Actinobacteria;o__Streptosporangiales;f__Streptosporangiaceae;g__Spirillospora;s__Spirillospora macra	d__Bacteria;p__Actinobacteria;c__Actinobacteria;o__Streptosporangiales;f__Thermomonosporaceae;g__Actinomadura;s__Actinomadura macra
GCA_900115095.1	s__Spirillospora madurae	s__Actinomadura madurae	99.25	1.18	90.35	60	0	393747	Scaffold	d__Bacteria;p__Actinobacteriota;c__Actinobacteria;o__Streptosporangiales;f__Streptosporangiaceae;g__Spirillospora;s__Spirillospora madurae	d__Bacteria;p__Actinobacteria;c__Actinobacteria;o__Streptosporangiales;f__Thermomonosporaceae;g__Actinomadura;s__Actinomadura madurae
GCA_900188105.1	s__Spirillospora mexicana	s__Actinomadura mexicana	99.3	0.98	91.75	53	0	464425	Contig	d__Bacteria;p__Actinobacteriota;c__Actinobacteria;o__Streptosporangiales;f__Streptosporangiaceae;g__Spirillospora;s__Spirillospora mexicana	d__Bacteria;p__Actinobacteria;c__Actinobacteria;o__Streptosporangiales;f__Thermomonosporaceae;g__Actinomadura;s__Actinomadura mexicana
GCA_900188445.1	s__Spirillospora meyerae	s__Actinomadura meyerae	100	2.14	83.2	122	0	148602	Scaffold	d__Bacteria;p__Actinobacteriota;c__Actinobacteria;o__Streptosporangiales;f__Streptosporangiaceae;g__Spirillospora;s__Spirillospora meyerae	d__Bacteria;p__Actinobacteria;c__Actinobacteria;o__Streptosporangiales;f__Thermomonosporaceae;g__Actinomadura;s__Actinomadura meyerae
GCA_000518265.1	s__Spirillospora oligospora	s__Actinomadura oligospora	100	0.09	97.6	39	0	441953	Scaffold	d__Bacteria;p__Actinobacteriota;c__Actinobacteria;o__Streptosporangiales;f__Streptosporangiaceae;g__Spirillospora;s__Spirillospora oligospora	d__Bacteria;p__Actinobacteria;c__Actinobacteria;o__Streptosporangiales;f__Thermomonosporaceae;g__Actinomadura;s__Actinomadura oligospora
GCA_000425065.1	s__Spirillospora rifamycini	s__Actinomadura rifamycini	100	1.6	88.05	79	0	204461	Scaffold	d__Bacteria;p__Actinobacteriota;c__Actinobacteria;o__Streptosporangiales;f__Streptosporangiaceae;g__Spirillospora;s__Spirillospora rifamycini	d__Bacteria;p__Actinobacteria;c__Actinobacteria;o__Streptosporangiales;f__Thermomonosporaceae;g__Actinomadura;s__Actinomadura rifamycini
GCA_002911665.1	s__Spirillospora sp002911665	s__Actinomadura sp. 5-2	98.92	0.54	95.82	8	0	2134329	Scaffold	d__Bacteria;p__Actinobacteriota;c__Actinobacteria;o__Streptosporangiales;f__Streptosporangiaceae;g__Spirillospora;s__Spirillospora sp002911665	d__Bacteria;p__Actinobacteria;c__Actinobacteria;o__Streptosporangiales;f__Thermomonosporaceae;g__Actinomadura;s__Actinomadura sp. 5-2
GCA_003289645.1	s__LHW63021 sp003289645	s__Actinomadura sp. LHW63021	100	1.87	88.6	41	0	357298	Contig	d__Bacteria;p__Actinobacteriota;c__Actinobacteria;o__Streptosporangiales;f__Streptosporangiaceae;g__LHW63021;s__LHW63021 sp003289645	d__Bacteria;p__Actinobacteria;c__Actinobacteria;o__Streptosporangiales;f__Thermomonosporaceae;g__Actinomadura;s__Actinomadura sp. LHW63021
GCA_003001795.1	s__Actinomadura_B rubrobrunea	s__Actinomadura viridilutea	99.95	1.6	88.75	64	0	287827	Scaffold	d__Bacteria;p__Actinobacteriota;c__Actinobacteria;o__Streptosporangiales;f__Streptosporangiaceae;g__Actinomadura_B;s__Actinomadura_B rubrobrunea	d__Bacteria;p__Actinobacteria;c__Actinobacteria;o__Streptosporangiales;f__Thermomonosporaceae;g__Actinomadura;s__Actinomadura viridilutea
GCA_900444995.1	s__Actinomyces bovis	s__Actinomyces bovis	99.53	2.49	86.48	12	0	324908	Contig	d__Bacteria;p__Actinobacteriota;c__Actinobacteria;o__Actinomycetales;f__Actinomycetaceae;g__Actinomyces;s__Actinomyces bovis	d__Bacteria;p__Actinobacteria;c__Actinobacteria;o__Actinomycetales;f__Actinomycetaceae;g__Actinomyces;s__Actinomyces bovis
GCA_000159015.1	s__Gleimia coleocanis	s__Actinomyces coleocanis	99.01	0.87	92.66	40	0	497859	Scaffold	d__Bacteria;p__Actinobacteriota;c__Actinobacteria;o__Actinomycetales;f__Actinomycetaceae;g__Gleimia;s__Gleimia coleocanis	d__Bacteria;p__Actinobacteria;c__Actinobacteria;o__Actinomycetales;f__Actinomycetaceae;g__Actinomyces;s__Actinomyces coleocanis
GCA_000429225.1	s__Actinomyces dentalis	s__Actinomyces dentalis	99.53	2.25	83.28	100	0	57724	Scaffold	d__Bacteria;p__Actinobacteriota;c__Actinobacteria;o__Actinomycetales;f__Actinomycetaceae;g__Actinomyces;s__Actinomyces dentalis	d__Bacteria;p__Actinobacteria;c__Actinobacteria;o__Actinomycetales;f__Actinomycetaceae;g__Actinomyces;s__Actinomyces dentalis
GCA_002072185.1	s__Actinomyces denticolens	s__Actinomyces denticolens	99.49	0	94.84	93	0	67054	Scaffold	d__Bacteria;p__Actinobacteriota;c__Actinobacteria;o__Actinomycetales;f__Actinomycetaceae;g__Actinomyces;s__Actinomyces denticolens	d__Bacteria;p__Actinobacteria;c__Actinobacteria;o__Actinomycetales;f__Actinomycetaceae;g__Actinomyces;s__Actinomyces denticolens
GCA_002871995.1	s__Gleimia europaea_A	s__Actinomyces europaeus	99.05	0.47	95.75	19	0	143609	Scaffold	d__Bacteria;p__Actinobacteriota;c__Actinobacteria;o__Actinomycetales;f__Actinomycetaceae;g__Gleimia;s__Gleimia europaea_A	d__Bacteria;p__Actinobacteria;c__Actinobacteria;o__Actinomycetales;f__Actinomycetaceae;g__Actinomyces;s__Actinomyces europaeus
GCA_002076915.1	s__Actinomyces gaoshouyii	s__Actinomyces gaoshouyii	100	0.47	197.6	1	0	2359360	Complete Genome	d__Bacteria;p__Actinobacteriota;c__Actinobacteria;o__Actinomycetales;f__Actinomycetaceae;g__Actinomyces;s__Actinomyces gaoshouyii	d__Bacteria;p__Actinobacteria;c__Actinobacteria;o__Actinomycetales;f__Actinomycetaceae;g__Actinomyces;s__Actinomyces gaoshouyii
GCA_000429265.1	s__Actinomyces gerencseriae	s__Actinomyces gerencseriae	100	0.71	94.9	31	0	231738	Scaffold	d__Bacteria;p__Actinobacteriota;c__Actinobacteria;o__Actinomycetales;f__Actinomycetaceae;g__Actinomyces;s__Actinomyces gerencseriae	d__Bacteria;p__Actinobacteria;c__Actinobacteria;o__Actinomycetales;f__Actinomycetaceae;g__Actinomyces;s__Actinomyces gerencseriae
GCA_900098745.1	s__Actinomyces glycerinitolerans	s__Actinomyces glycerinitolerans	99.53	1.42	90.83	32	0	214178	Scaffold	d__Bacteria;p__Actinobacteriota;c__Actinobacteria;o__Actinomycetales;f__Actinomycetaceae;g__Actinomyces;s__Actinomyces glycerinitolerans	d__Bacteria;p__Actinobacteria;c__Actinobacteria;o__Actinomycetales;f__Actinomycetaceae;g__Actinomyces;s__Actinomyces glycerinitolerans
GCA_002871975.1	s__Actinomyces graevenitzii	s__Actinomyces graevenitzii	99.53	0.51	95.53	29	0	150597	Scaffold	d__Bacteria;p__Actinobacteriota;c__Actinobacteria;o__Actinomycetales;f__Actinomycetaceae;g__Actinomyces;s__Actinomyces graevenitzii	d__Bacteria;p__Actinobacteria;c__Actinobacteria;o__Actinomycetales;f__Actinomycetaceae;g__Actinomyces;s__Actinomyces graevenitzii
GCA_000239695.1	s__Actinomyces graevenitzii	s__Actinomyces graevenitzii	100	0.95	94	25	0	246861	Scaffold	d__Bacteria;p__Actinobacteriota;c__Actinobacteria;o__Actinomycetales;f__Actinomycetaceae;g__Actinomyces;s__Actinomyces graevenitzii	d__Bacteria;p__Actinobacteria;c__Actinobacteria;o__Actinomycetales;f__Actinomycetaceae;g__Actinomyces;s__Actinomyces graevenitzii
GCA_000466185.1	s__Actinomyces graevenitzii	s__Actinomyces graevenitzii	100	0.55	92.7	91	0	66481	Scaffold	d__Bacteria;p__Actinobacteriota;c__Actinobacteria;o__Actinomycetales;f__Actinomycetaceae;g__Actinomyces;s__Actinomyces graevenitzii	d__Bacteria;p__Actinobacteria;c__Actinobacteria;o__Actinomycetales;f__Actinomycetaceae;g__Actinomyces;s__Actinomyces graevenitzii
GCA_002871945.1	s__Gleimia hominis	s__Actinomyces hominis	99.05	0.83	94.25	13	0	391826	Scaffold	d__Bacteria;p__Actinobacteriota;c__Actinobacteria;o__Actinomycetales;f__Actinomycetaceae;g__Gleimia;s__Gleimia hominis	d__Bacteria;p__Actinobacteria;c__Actinobacteria;o__Actinomycetales;f__Actinomycetaceae;g__Actinomyces;s__Actinomyces hominis
GCA_001907235.1	s__Buchananella hordeovulneris	s__Actinomyces hordeovulneris	99.29	1.18	91.84	31	0	186221	Scaffold	d__Bacteria;p__Actinobacteriota;c__Actinobacteria;o__Actinomycetales;f__Actinomycetaceae;g__Buchananella;s__Buchananella hordeovulneris	d__Bacteria;p__Actinobacteria;c__Actinobacteria;o__Actinomycetales;f__Actinomycetaceae;g__Actinomyces;s__Actinomyces hordeovulneris
GCA_000711965.1	s__Actinomyces israelii	s__Actinomyces israelii	100	1.78	85.75	107	0	73398	Scaffold	d__Bacteria;p__Actinobacteriota;c__Actinobacteria;o__Actinomycetales;f__Actinomycetaceae;g__Actinomyces;s__Actinomyces israelii	d__Bacteria;p__Actinobacteria;c__Actinobacteria;o__Actinomycetales;f__Actinomycetaceae;g__Actinomyces;s__Actinomyces israelii
GCA_000466245.1	s__Actinomyces johnsonii	s__Actinomyces johnsonii	100	1.58	75.85	325	0	21052	Scaffold	d__Bacteria;p__Actinobacteriota;c__Actinobacteria;o__Actinomycetales;f__Actinomycetaceae;g__Actinomyces;s__Actinomyces johnsonii	d__Bacteria;p__Actinobacteria;c__Actinobacteria;o__Actinomycetales;f__Actinomycetaceae;g__Actinomyces;s__Actinomyces johnsonii
GCA_001907275.1	s__Boudabousia liubingyangii	s__Actinomyces liubingyangii	97.27	1.18	90.77	12	0	490879	Contig	d__Bacteria;p__Actinobacteriota;c__Actinobacteria;o__Actinomycetales;f__Actinomycetaceae;g__Boudabousia;s__Boudabousia liubingyangii	d__Bacteria;p__Actinobacteria;c__Actinobacteria;o__Actinomycetales;f__Actinomycetaceae;g__Actinomyces;s__Actinomyces liubingyangii
GCA_001907245.1	s__Boudabousia liubingyangii	s__Actinomyces liubingyangii	96.8	1.18	90.15	15	0	499258	Scaffold	d__Bacteria;p__Actinobacteriota;c__Actinobacteria;o__Actinomycetales;f__Actinomycetaceae;g__Boudabousia;s__Boudabousia liubingyangii	d__Bacteria;p__Actinobacteria;c__Actinobacteria;o__Actinomycetales;f__Actinomycetaceae;g__Actinomyces;s__Actinomyces liubingyangii
GCA_001936115.1	s__Boudabousia marimammalium	s__Actinomyces marimammalium	98.01	0.47	94.71	19	0	261059	Scaffold	d__Bacteria;p__Actinobacteriota;c__Actinobacteria;o__Actinomycetales;f__Actinomycetaceae;g__Boudabousia;s__Boudabousia marimammalium	d__Bacteria;p__Actinobacteria;c__Actinobacteria;o__Actinomycetales;f__Actinomycetaceae;g__Actinomyces;s__Actinomyces marimammalium
GCA_900155605.1	s__Pauljensenia pacaensis	s__Actinomyces marseillensis	100	2.6	86.1	18	0	340085	Scaffold	d__Bacteria;p__Actinobacteriota;c__Actinobacteria;o__Actinomycetales;f__Actinomycetaceae;g__Pauljensenia;s__Pauljensenia pacaensis	d__Bacteria;p__Actinobacteria;c__Actinobacteria;o__Actinomycetales;f__Actinomycetaceae;g__Actinomyces;s__Actinomyces marseillensis
GCA_000269805.1	s__Actinomyces massiliensis	s__Actinomyces massiliensis	99.96	2.19	87.26	35	0	205303	Scaffold	d__Bacteria;p__Actinobacteriota;c__Actinobacteria;o__Actinomycetales;f__Actinomycetaceae;g__Actinomyces;s__Actinomyces massiliensis	d__Bacteria;p__Actinobacteria;c__Actinobacteria;o__Actinomycetales;f__Actinomycetaceae;g__Actinomyces;s__Actinomyces massiliensis
GCA_000296275.1	s__Actinomyces massiliensis	s__Actinomyces massiliensis	99.96	2.01	78.26	233	0	30585	Contig	d__Bacteria;p__Actinobacteriota;c__Actinobacteria;o__Actinomycetales;f__Actinomycetaceae;g__Actinomyces;s__Actinomyces massiliensis	d__Bacteria;p__Actinobacteria;c__Actinobacteria;o__Actinomycetales;f__Actinomycetaceae;g__Actinomyces;s__Actinomyces massiliensis
GCA_900155595.1	s__Pauljensenia mediterranea	s__Actinomyces mediterranea	99.05	3.08	83.45	4	0	1506906	Contig	d__Bacteria;p__Actinobacteriota;c__Actinobacteria;o__Actinomycetales;f__Actinomycetaceae;g__Pauljensenia;s__Pauljensenia mediterranea	d__Bacteria;p__Actinobacteria;c__Actinobacteria;o__Actinomycetales;f__Actinomycetaceae;g__Actinomyces;s__Actinomyces mediterranea
GCA_900187855.1	s__Actinomyces_I minihominis	s__Actinomyces minihominis	97.63	2.96	81.63	24	0	316333	Contig	d__Bacteria;p__Actinobacteriota;c__Actinobacteria;o__Actinomycetales;f__Actinomycetaceae;g__Actinomyces_I;s__Actinomyces_I minihominis	d__Bacteria;p__Actinobacteria;c__Actinobacteria;o__Actinomycetales;f__Actinomycetaceae;g__Actinomyces;s__Actinomyces minihominis
GCA_001937605.1	s__Actinomyces naeslundii	s__Actinomyces naeslundii	100	0.47	95.55	42	0	222177	Scaffold	d__Bacteria;p__Actinobacteriota;c__Actinobacteria;o__Actinomycetales;f__Actinomycetaceae;g__Actinomyces;s__Actinomyces naeslundii	d__Bacteria;p__Actinobacteria;c__Actinobacteria;o__Actinomycetales;f__Actinomycetaceae;g__Actinomyces;s__Actinomyces naeslundii
GCA_002847585.1	s__Actinomyces naeslundii	s__Actinomyces naeslundii	100	0.47	95.25	48	0	130142	Scaffold	d__Bacteria;p__Actinobacteriota;c__Actinobacteria;o__Actinomycetales;f__Actinomycetaceae;g__Actinomyces;s__Actinomyces naeslundii	d__Bacteria;p__Actinobacteria;c__Actinobacteria;o__Actinomycetales;f__Actinomycetaceae;g__Actinomyces;s__Actinomyces naeslundii
GCA_001956515.1	s__Actinomyces naeslundii	s__Actinomyces naeslundii	100	0.47	95.25	48	0	139432	Scaffold	d__Bacteria;p__Actinobacteriota;c__Actinobacteria;o__Actinomycetales;f__Actinomycetaceae;g__Actinomyces;s__Actinomyces naeslundii	d__Bacteria;p__Actinobacteria;c__Actinobacteria;o__Actinomycetales;f__Actinomycetaceae;g__Actinomyces;s__Actinomyces naeslundii
GCA_001937615.1	s__Actinomyces naeslundii	s__Actinomyces naeslundii	100	0.47	95	53	0	104044	Scaffold	d__Bacteria;p__Actinobacteriota;c__Actinobacteria;o__Actinomycetales;f__Actinomycetaceae;g__Actinomyces;s__Actinomyces naeslundii	d__Bacteria;p__Actinobacteria;c__Actinobacteria;o__Actinomycetales;f__Actinomycetaceae;g__Actinomyces;s__Actinomyces naeslundii
GCA_001956585.1	s__Actinomyces naeslundii	s__Actinomyces naeslundii	100	0.47	94.85	56	0	131580	Scaffold	d__Bacteria;p__Actinobacteriota;c__Actinobacteria;o__Actinomycetales;f__Actinomycetaceae;g__Actinomyces;s__Actinomyces naeslundii	d__Bacteria;p__Actinobacteria;c__Actinobacteria;o__Actinomycetales;f__Actinomycetaceae;g__Actinomyces;s__Actinomyces naeslundii
GCA_001907295.1	s__Bowdeniella nasicola	s__Actinomyces nasicola	98.75	0	88.5	205	0	27167	Scaffold	d__Bacteria;p__Actinobacteriota;c__Actinobacteria;o__Actinomycetales;f__Actinomycetaceae;g__Bowdeniella;s__Bowdeniella nasicola	d__Bacteria;p__Actinobacteria;c__Actinobacteria;o__Actinomycetales;f__Actinomycetaceae;g__Actinomyces;s__Actinomyces nasicola
GCA_002860625.1	s__Winkia neuii	s__Actinomyces neuii	100	0.95	94.7	11	0	423035	Contig	d__Bacteria;p__Actinobacteriota;c__Actinobacteria;o__Actinomycetales;f__Actinomycetaceae;g__Winkia;s__Winkia neuii	d__Bacteria;p__Actinobacteria;c__Actinobacteria;o__Actinomycetales;f__Actinomycetaceae;g__Actinomyces;s__Actinomyces neuii
GCA_001937415.1	s__Actinomyces oris_C	s__Actinomyces oris	99.53	0.47	91.83	107	0	58999	Scaffold	d__Bacteria;p__Actinobacteriota;c__Actinobacteria;o__Actinomycetales;f__Actinomycetaceae;g__Actinomyces;s__Actinomyces oris_C	d__Bacteria;p__Actinobacteria;c__Actinobacteria;o__Actinomycetales;f__Actinomycetaceae;g__Actinomyces;s__Actinomyces oris
GCA_001937385.1	s__Actinomyces oris_C	s__Actinomyces oris	98.58	0.47	91.08	103	0	61251	Scaffold	d__Bacteria;p__Actinobacteriota;c__Actinobacteria;o__Actinomycetales;f__Actinomycetaceae;g__Actinomyces;s__Actinomyces oris_C	d__Bacteria;p__Actinobacteria;c__Actinobacteria;o__Actinomycetales;f__Actinomycetaceae;g__Actinomyces;s__Actinomyces oris
GCA_001937505.1	s__Actinomyces oris_C	s__Actinomyces oris	100	1.04	90.7	82	0	80381	Scaffold	d__Bacteria;p__Actinobacteriota;c__Actinobacteria;o__Actinomycetales;f__Actinomycetaceae;g__Actinomyces;s__Actinomyces oris_C	d__Bacteria;p__Actinobacteria;c__Actinobacteria;o__Actinomycetales;f__Actinomycetaceae;g__Actinomyces;s__Actinomyces oris
GCA_001937485.1	s__Actinomyces oris_C	s__Actinomyces oris	100	0.95	90.05	104	0	67647	Scaffold	d__Bacteria;p__Actinobacteriota;c__Actinobacteria;o__Actinomycetales;f__Actinomycetaceae;g__Actinomyces;s__Actinomyces oris_C	d__Bacteria;p__Actinobacteria;c__Actinobacteria;o__Actinomycetales;f__Actinomycetaceae;g__Actinomyces;s__Actinomyces oris
GCA_001937445.1	s__Actinomyces oris_C	s__Actinomyces oris	100	0.95	90.05	104	0	68048	Scaffold	d__Bacteria;p__Actinobacteriota;c__Actinobacteria;o__Actinomycetales;f__Actinomycetaceae;g__Actinomyces;s__Actinomyces oris_C	d__Bacteria;p__Actinobacteria;c__Actinobacteria;o__Actinomycetales;f__Actinomycetaceae;g__Actinomyces;s__Actinomyces oris
GCA_002895425.1	s__Actinomyces sp002895425	s__Actinomyces qiguomingii	98.22	1.9	77.47	225	0	36701	Scaffold	d__Bacteria;p__Actinobacteriota;c__Actinobacteria;o__Actinomycetales;f__Actinomycetaceae;g__Actinomyces;s__Actinomyces sp002895425	d__Bacteria;p__Actinobacteria;c__Actinobacteria;o__Actinomycetales;f__Actinomycetaceae;g__Actinomyces;s__Actinomyces qiguomingii
GCA_001553565.1	s__Actinomyces radicidentis	s__Actinomyces radicidentis	100	1.9	190.45	1	0	3051613	Complete Genome	d__Bacteria;p__Actinobacteriota;c__Actinobacteria;o__Actinomycetales;f__Actinomycetaceae;g__Actinomyces;s__Actinomyces radicidentis	d__Bacteria;p__Actinobacteria;c__Actinobacteria;o__Actinomycetales;f__Actinomycetaceae;g__Actinomyces;s__Actinomyces radicidentis
GCA_900103885.1	s__Actinomyces ruminicola	s__Actinomyces ruminicola	99.53	0.95	92.58	44	0	148860	Scaffold	d__Bacteria;p__Actinobacteriota;c__Actinobacteria;o__Actinomycetales;f__Actinomycetaceae;g__Actinomyces;s__Actinomyces ruminicola	d__Bacteria;p__Actinobacteria;c__Actinobacteria;o__Actinomycetales;f__Actinomycetaceae;g__Actinomyces;s__Actinomyces ruminicola
GCA_900103565.1	s__Actinomyces ruminicola	s__Actinomyces ruminicola	99.53	1.18	91.38	45	0	191499	Scaffold	d__Bacteria;p__Actinobacteriota;c__Actinobacteria;o__Actinomycetales;f__Actinomycetaceae;g__Actinomyces;s__Actinomyces ruminicola	d__Bacteria;p__Actinobacteria;c__Actinobacteria;o__Actinomycetales;f__Actinomycetaceae;g__Actinomyces;s__Actinomyces ruminicola
GCA_000428685.1	s__Actinomyces slackii	s__Actinomyces slackii	100	0.95	92.2	61	0	105188	Scaffold	d__Bacteria;p__Actinobacteriota;c__Actinobacteria;o__Actinomycetales;f__Actinomycetaceae;g__Actinomyces;s__Actinomyces slackii	d__Bacteria;p__Actinobacteria;c__Actinobacteria;o__Actinomycetales;f__Actinomycetaceae;g__Actinomyces;s__Actinomyces slackii
GCA_001838165.1	s__Pauljensenia sp001838165	s__Actinomyces sp. HMSC035G02	100	0.47	92.85	96	0	69465	Scaffold	d__Bacteria;p__Actinobacteriota;c__Actinobacteria;o__Actinomycetales;f__Actinomycetaceae;g__Pauljensenia;s__Pauljensenia sp001838165	d__Bacteria;p__Actinobacteria;c__Actinobacteria;o__Actinomycetales;f__Actinomycetaceae;g__Actinomyces;s__Actinomyces sp. HMSC035G02
GCA_001807435.1	s__Winkia sp002849225	s__Actinomyces sp. HMSC08A01	99.37	0.47	95.72	26	0	174779	Scaffold	d__Bacteria;p__Actinobacteriota;c__Actinobacteria;o__Actinomycetales;f__Actinomycetaceae;g__Winkia;s__Winkia sp002849225	d__Bacteria;p__Actinobacteria;c__Actinobacteria;o__Actinomycetales;f__Actinomycetaceae;g__Actinomyces;s__Actinomyces sp. HMSC08A01
GCA_000411415.1	s__Pauljensenia sp000411415	s__Actinomyces sp. HPA0247	100	0.47	96.95	14	0	377615	Scaffold	d__Bacteria;p__Actinobacteriota;c__Actinobacteria;o__Actinomycetales;f__Actinomycetaceae;g__Pauljensenia;s__Pauljensenia sp000411415	d__Bacteria;p__Actinobacteria;c__Actinobacteria;o__Actinomycetales;f__Actinomycetaceae;g__Actinomyces;s__Actinomyces sp. HPA0247
GCA_000282935.1	s__Pauljensenia odontolyticus_B	s__Actinomyces sp. ICM39	99.53	0.47	89.88	146	0	28994	Contig	d__Bacteria;p__Actinobacteriota;c__Actinobacteria;o__Actinomycetales;f__Actinomycetaceae;g__Pauljensenia;s__Pauljensenia odontolyticus_B	d__Bacteria;p__Actinobacteria;c__Actinobacteria;o__Actinomycetales;f__Actinomycetaceae;g__Actinomyces;s__Actinomyces sp. ICM39
GCA_000278725.1	s__Pauljensenia sp000278725	s__Actinomyces sp. ICM47	100	0.95	88.1	143	0	25020	Contig	d__Bacteria;p__Actinobacteriota;c__Actinobacteria;o__Actinomycetales;f__Actinomycetaceae;g__Pauljensenia;s__Pauljensenia sp000278725	d__Bacteria;p__Actinobacteria;c__Actinobacteria;o__Actinomycetales;f__Actinomycetaceae;g__Actinomyces;s__Actinomyces sp. ICM47
GCA_900323545.1	s__Actinomyces sp900323545	s__Actinomyces sp. Marseille-P3109	100	0	99.6	8	0	3089510	Contig	d__Bacteria;p__Actinobacteriota;c__Actinobacteria;o__Actinomycetales;f__Actinomycetaceae;g__Actinomyces;s__Actinomyces sp900323545	d__Bacteria;p__Actinobacteria;c__Actinobacteria;o__Actinomycetales;f__Actinomycetaceae;g__Actinomyces;s__Actinomyces sp. Marseille-P3109
GCA_000195595.1	s__Actinomyces sp000195595	s__Actinomyces sp. oral taxon 170	99.76	0.47	92.46	99	0	90037	Scaffold	d__Bacteria;p__Actinobacteriota;c__Actinobacteria;o__Actinomycetales;f__Actinomycetaceae;g__Actinomyces;s__Actinomyces sp000195595	d__Bacteria;p__Actinobacteria;c__Actinobacteria;o__Actinomycetales;f__Actinomycetaceae;g__Actinomyces;s__Actinomyces sp. oral taxon 170
GCA_000318335.2	s__Pauljensenia sp000308055	s__Actinomyces sp. oral taxon 181	100	0.47	96.1	31	0	138409	Scaffold	d__Bacteria;p__Actinobacteriota;c__Actinobacteria;o__Actinomycetales;f__Actinomycetaceae;g__Pauljensenia;s__Pauljensenia sp000308055	d__Bacteria;p__Actinobacteria;c__Actinobacteria;o__Actinomycetales;f__Actinomycetaceae;g__Actinomyces;s__Actinomyces sp. oral taxon 181
GCA_001278845.1	s__Actinomyces sp001278845	s__Actinomyces sp. oral taxon 414	99.53	1.66	191.18	1	0	3836419	Complete Genome	d__Bacteria;p__Actinobacteriota;c__Actinobacteria;o__Actinomycetales;f__Actinomycetaceae;g__Actinomyces;s__Actinomyces sp001278845	d__Bacteria;p__Actinobacteria;c__Actinobacteria;o__Actinomycetales;f__Actinomycetaceae;g__Actinomyces;s__Actinomyces sp. oral taxon 414
GCA_000220835.1	s__Actinomyces sp000220835	s__Actinomyces sp. oral taxon 448	99.29	0.47	93.49	69	0	109210	Scaffold	d__Bacteria;p__Actinobacteriota;c__Actinobacteria;o__Actinomycetales;f__Actinomycetaceae;g__Actinomyces;s__Actinomyces sp000220835	d__Bacteria;p__Actinobacteria;c__Actinobacteria;o__Actinomycetales;f__Actinomycetaceae;g__Actinomyces;s__Actinomyces sp. oral taxon 448
GCA_000162895.1	s__F0332 sp001652275	s__Actinomyces sp. oral taxon 848	97.5	0.83	92.4	19	0	273150	Scaffold	d__Bacteria;p__Actinobacteriota;c__Actinobacteria;o__Actinomycetales;f__Actinomycetaceae;g__F0332;s__F0332 sp001652275	d__Bacteria;p__Actinobacteria;c__Actinobacteria;o__Actinomycetales;f__Actinomycetaceae;g__Actinomyces;s__Actinomyces sp. oral taxon 848
GCA_002999235.1	s__Actinomyces sp002999235	s__Actinomyces sp. oral taxon 897	99.29	0.71	195.64	2	0	3244017	Complete Genome	d__Bacteria;p__Actinobacteriota;c__Actinobacteria;o__Actinomycetales;f__Actinomycetaceae;g__Actinomyces;s__Actinomyces sp002999235	d__Bacteria;p__Actinobacteria;c__Actinobacteria;o__Actinomycetales;f__Actinomycetaceae;g__Actinomyces;s__Actinomyces sp. oral taxon 897
GCA_900002405.1	s__Actinomyces succiniciruminis	s__Actinomyces succiniciruminis	98.68	0.95	85.33	172	0	34420	Scaffold	d__Bacteria;p__Actinobacteriota;c__Actinobacteria;o__Actinomycetales;f__Actinomycetaceae;g__Actinomyces;s__Actinomyces succiniciruminis	d__Bacteria;p__Actinobacteria;c__Actinobacteria;o__Actinomycetales;f__Actinomycetaceae;g__Actinomyces;s__Actinomyces succiniciruminis
GCA_001856685.1	s__Boudabousia sp001856685	s__Actinomyces tangfeifanii	98.46	1.66	190.11	1	0	2207832	Complete Genome	d__Bacteria;p__Actinobacteriota;c__Actinobacteria;o__Actinomycetales;f__Actinomycetaceae;g__Boudabousia;s__Boudabousia sp001856685	d__Bacteria;p__Actinobacteria;c__Actinobacteria;o__Actinomycetales;f__Actinomycetaceae;g__Actinomyces;s__Actinomyces tangfeifanii
GCA_000295095.1	s__Actinomyces timonensis	s__Actinomyces timonensis	99.76	0.95	93.01	40	0	138623	Scaffold	d__Bacteria;p__Actinobacteriota;c__Actinobacteria;o__Actinomycetales;f__Actinomycetaceae;g__Actinomyces;s__Actinomyces timonensis	d__Bacteria;p__Actinobacteria;c__Actinobacteria;o__Actinomycetales;f__Actinomycetaceae;g__Actinomyces;s__Actinomyces timonensis
GCA_900119695.1	s__Gleimia urinae	s__Actinomyces urinae	99.53	0.47	96.98	4	0	1394851	Scaffold	d__Bacteria;p__Actinobacteriota;c__Actinobacteria;o__Actinomycetales;f__Actinomycetaceae;g__Gleimia;s__Gleimia urinae	d__Bacteria;p__Actinobacteria;c__Actinobacteria;o__Actinomycetales;f__Actinomycetaceae;g__Actinomyces;s__Actinomyces urinae
GCA_002861525.1	s__Actinomyces urogenitalis	s__Actinomyces urogenitalis	100	1.42	91.35	31	0	183226	Scaffold	d__Bacteria;p__Actinobacteriota;c__Actinobacteria;o__Actinomycetales;f__Actinomycetaceae;g__Actinomyces;s__Actinomyces urogenitalis	d__Bacteria;p__Actinobacteria;c__Actinobacteria;o__Actinomycetales;f__Actinomycetaceae;g__Actinomyces;s__Actinomyces urogenitalis
GCA_000175315.3	s__Actinomyces viscosus	s__Actinomyces viscosus	98.82	0.47	92.17	86	0	69912	Scaffold	d__Bacteria;p__Actinobacteriota;c__Actinobacteria;o__Actinomycetales;f__Actinomycetaceae;g__Actinomyces;s__Actinomyces viscosus	d__Bacteria;p__Actinobacteria;c__Actinobacteria;o__Actinomycetales;f__Actinomycetaceae;g__Actinomyces;s__Actinomyces viscosus
GCA_001687305.1	s__Actinomyces vulturis	s__Actinomyces vulturis	98.82	1.18	92.32	12	0	420311	Scaffold	d__Bacteria;p__Actinobacteriota;c__Actinobacteria;o__Actinomycetales;f__Actinomycetaceae;g__Actinomyces;s__Actinomyces vulturis	d__Bacteria;p__Actinobacteria;c__Actinobacteria;o__Actinomycetales;f__Actinomycetaceae;g__Actinomyces;s__Actinomyces vulturis
GCA_900163555.1	s__JB111 sp900163555	s__Actinomycetales bacterium JB111	99.72	0	95.47	85	0	71427	Contig	d__Bacteria;p__Actinobacteriota;c__Actinobacteria;o__Actinomycetales;f__Actinomycetaceae;g__JB111;s__JB111 sp900163555	d__Bacteria;p__Actinobacteria;c__Actinobacteria;o__Actinomycetales;f__Actinomycetales bacterium JB111_family;g__Actinomycetales bacterium JB111_genus;s__Actinomycetales bacterium JB111
GCA_002837415.1	s__Microbacterium sp002837415	s__Actinomycetales bacterium SN12	99.49	0.51	95.79	23	0	334691	Scaffold	d__Bacteria;p__Actinobacteriota;c__Actinobacteria;o__Actinomycetales;f__Microbacteriaceae;g__Microbacterium;s__Microbacterium sp002837415	d__Bacteria;p__Actinobacteria;c__Actinobacteria;o__Actinomycetales;f__Actinomycetales bacterium SN12_family;g__Actinomycetales bacterium SN12_genus;s__Actinomycetales bacterium SN12
GCA_000379625.1	s__Actinomycetospora chiangmaiensis	s__Actinomycetospora chiangmaiensis	98.76	0.62	93.91	35	0	375077	Scaffold	d__Bacteria;p__Actinobacteriota;c__Actinobacteria;o__Mycobacteriales;f__Pseudonocardiaceae;g__Actinomycetospora;s__Actinomycetospora chiangmaiensis	d__Bacteria;p__Actinobacteria;c__Actinobacteria;o__Pseudonocardiales;f__Pseudonocardiaceae;g__Actinomycetospora;s__Actinomycetospora chiangmaiensis
GCA_003096675.1	s__Actinomycetospora cinnamomea	s__Actinomycetospora cinnamomea	98.94	1.33	89.69	52	0	321665	Scaffold	d__Bacteria;p__Actinobacteriota;c__Actinobacteria;o__Mycobacteriales;f__Pseudonocardiaceae;g__Actinomycetospora;s__Actinomycetospora cinnamomea	d__Bacteria;p__Actinobacteria;c__Actinobacteria;o__Pseudonocardiales;f__Pseudonocardiaceae;g__Actinomycetospora;s__Actinomycetospora cinnamomea
GCA_001921205.1	s__Actinophytocola xanthii	s__Actinophytocola xanthii	98.7	1.95	78.75	204	0	110644	Contig	d__Bacteria;p__Actinobacteriota;c__Actinobacteria;o__Mycobacteriales;f__Pseudonocardiaceae;g__Actinophytocola;s__Actinophytocola xanthii	d__Bacteria;p__Actinobacteria;c__Actinobacteria;o__Pseudonocardiales;f__Pseudonocardiaceae;g__Actinophytocola;s__Actinophytocola xanthii
GCA_001921215.1	s__Actinophytocola xinjiangensis	s__Actinophytocola xinjiangensis	99.11	1.36	88.71	72	0	301259	Contig	d__Bacteria;p__Actinobacteriota;c__Actinobacteria;o__Mycobacteriales;f__Pseudonocardiaceae;g__Actinophytocola;s__Actinophytocola xinjiangensis	d__Bacteria;p__Actinobacteria;c__Actinobacteria;o__Pseudonocardiales;f__Pseudonocardiaceae;g__Actinophytocola;s__Actinophytocola xinjiangensis
GCA_900215205.1	s__Actinoplanes atraurantiacus	s__Actinoplanes atraurantiacus	100	3.1	79.85	93	0	187391	Scaffold	d__Bacteria;p__Actinobacteriota;c__Actinobacteria;o__Mycobacteriales;f__Micromonosporaceae;g__Actinoplanes;s__Actinoplanes atraurantiacus	d__Bacteria;p__Actinobacteria;c__Actinobacteria;o__Micromonosporales;f__Micromonosporaceae;g__Actinoplanes;s__Actinoplanes atraurantiacus
GCA_001509495.1	s__Actinoplanes awajinensis	s__Actinoplanes awajinensis	99.47	2.12	71.22	353	0	102369	Contig	d__Bacteria;p__Actinobacteriota;c__Actinobacteria;o__Mycobacteriales;f__Micromonosporaceae;g__Actinoplanes;s__Actinoplanes awajinensis	d__Bacteria;p__Actinobacteria;c__Actinobacteria;o__Micromonosporales;f__Micromonosporaceae;g__Actinoplanes;s__Actinoplanes awajinensis
GCA_900104725.1	s__Actinoplanes derwentensis	s__Actinoplanes derwentensis	100	2.12	89.35	1	0	10654081	Chromosome	d__Bacteria;p__Actinobacteriota;c__Actinobacteria;o__Mycobacteriales;f__Micromonosporaceae;g__Actinoplanes;s__Actinoplanes derwentensis	d__Bacteria;p__Actinobacteria;c__Actinobacteria;o__Micromonosporales;f__Micromonosporaceae;g__Actinoplanes;s__Actinoplanes derwentensis
GCA_000494755.1	s__Actinoplanes friuliensis	s__Actinoplanes friuliensis	100	3.16	184.15	1	0	9376071	Complete Genome	d__Bacteria;p__Actinobacteriota;c__Actinobacteria;o__Mycobacteriales;f__Micromonosporaceae;g__Actinoplanes;s__Actinoplanes friuliensis	d__Bacteria;p__Actinobacteria;c__Actinobacteria;o__Micromonosporales;f__Micromonosporaceae;g__Actinoplanes;s__Actinoplanes friuliensis
GCA_000379645.1	s__Actinoplanes globisporus	s__Actinoplanes globisporus	100	0.98	91.65	69	0	274802	Scaffold	d__Bacteria;p__Actinobacteriota;c__Actinobacteria;o__Mycobacteriales;f__Micromonosporaceae;g__Actinoplanes;s__Actinoplanes globisporus	d__Bacteria;p__Actinobacteria;c__Actinobacteria;o__Micromonosporales;f__Micromonosporaceae;g__Actinoplanes;s__Actinoplanes globisporus
GCA_003001815.1	s__Actinoplanes italicus	s__Actinoplanes italicus	100	0	96.4	72	0	341505	Scaffold	d__Bacteria;p__Actinobacteriota;c__Actinobacteria;o__Mycobacteriales;f__Micromonosporaceae;g__Actinoplanes;s__Actinoplanes italicus	d__Bacteria;p__Actinobacteria;c__Actinobacteria;o__Micromonosporales;f__Micromonosporaceae;g__Actinoplanes;s__Actinoplanes italicus
GCA_003259845.1	s__Actinoplanes lutulentus	s__Actinoplanes lutulentus	98.94	1.06	91.04	52	0	304300	Scaffold	d__Bacteria;p__Actinobacteriota;c__Actinobacteria;o__Mycobacteriales;f__Micromonosporaceae;g__Actinoplanes;s__Actinoplanes lutulentus	d__Bacteria;p__Actinobacteria;c__Actinobacteria;o__Micromonosporales;f__Micromonosporaceae;g__Actinoplanes;s__Actinoplanes lutulentus
GCA_000284295.1	s__Actinoplanes missouriensis	s__Actinoplanes missouriensis	100	0.79	196	1	0	8773466	Complete Genome	d__Bacteria;p__Actinobacteriota;c__Actinobacteria;o__Mycobacteriales;f__Micromonosporaceae;g__Actinoplanes;s__Actinoplanes missouriensis	d__Bacteria;p__Actinobacteria;c__Actinobacteria;o__Micromonosporales;f__Micromonosporaceae;g__Actinoplanes;s__Actinoplanes missouriensis
GCA_900113015.1	s__Actinoplanes philippinensis	s__Actinoplanes philippinensis	100	1.85	87.8	59	0	527412	Contig	d__Bacteria;p__Actinobacteriota;c__Actinobacteria;o__Mycobacteriales;f__Micromonosporaceae;g__Actinoplanes;s__Actinoplanes philippinensis	d__Bacteria;p__Actinobacteria;c__Actinobacteria;o__Micromonosporales;f__Micromonosporaceae;g__Actinoplanes;s__Actinoplanes philippinensis
GCA_000962825.1	s__Actinoplanes rectilineatus	s__Actinoplanes rectilineatus	99.47	2.78	69.97	312	0	97803	Contig	d__Bacteria;p__Actinobacteriota;c__Actinobacteria;o__Mycobacteriales;f__Micromonosporaceae;g__Actinoplanes;s__Actinoplanes rectilineatus	d__Bacteria;p__Actinobacteria;c__Actinobacteria;o__Micromonosporales;f__Micromonosporaceae;g__Actinoplanes;s__Actinoplanes rectilineatus
GCA_900188005.1	s__Actinoplanes regularis	s__Actinoplanes regularis	99.47	1.85	86.37	77	0	339793	Scaffold	d__Bacteria;p__Actinobacteriota;c__Actinobacteria;o__Mycobacteriales;f__Micromonosporaceae;g__Actinoplanes;s__Actinoplanes regularis	d__Bacteria;p__Actinobacteria;c__Actinobacteria;o__Micromonosporales;f__Micromonosporaceae;g__Actinoplanes;s__Actinoplanes regularis
GCA_000389965.1	s__Actinoplanes sp000389965	s__Actinoplanes sp. N902-109	99.47	4.3	177.92	1	0	9228054	Complete Genome	d__Bacteria;p__Actinobacteriota;c__Actinobacteria;o__Mycobacteriales;f__Micromonosporaceae;g__Actinoplanes;s__Actinoplanes sp000389965	d__Bacteria;p__Actinobacteria;c__Actinobacteria;o__Micromonosporales;f__Micromonosporaceae;g__Actinoplanes;s__Actinoplanes sp. N902-109
GCA_900119315.1	s__Actinoplanes sp900119315	s__Actinoplanes sp. SE50/110	99.47	1.06	194.12	1	0	9240166	Complete Genome	d__Bacteria;p__Actinobacteriota;c__Actinobacteria;o__Mycobacteriales;f__Micromonosporaceae;g__Actinoplanes;s__Actinoplanes sp900119315	d__Bacteria;p__Actinobacteria;c__Actinobacteria;o__Micromonosporales;f__Micromonosporaceae;g__Actinoplanes;s__Actinoplanes sp. SE50/110
GCA_001553785.1	s__Actinoplanes sp001553785	s__Actinoplanes sp. TFC3	100	2.39	78.15	198	0	80982	Scaffold	d__Bacteria;p__Actinobacteriota;c__Actinobacteria;o__Mycobacteriales;f__Micromonosporaceae;g__Actinoplanes;s__Actinoplanes sp001553785	d__Bacteria;p__Actinobacteria;c__Actinobacteria;o__Micromonosporales;f__Micromonosporaceae;g__Actinoplanes;s__Actinoplanes sp. TFC3
GCA_000721705.1	s__Actinoplanes subtropicus	s__Actinoplanes subtropicus	99.47	1.51	81.12	216	0	239119	Contig	d__Bacteria;p__Actinobacteriota;c__Actinobacteria;o__Mycobacteriales;f__Micromonosporaceae;g__Actinoplanes;s__Actinoplanes subtropicus	d__Bacteria;p__Actinobacteria;c__Actinobacteria;o__Micromonosporales;f__Micromonosporaceae;g__Actinoplanes;s__Actinoplanes subtropicus
GCA_000785985.1	s__Actinoplanes utahensis	s__Actinoplanes utahensis	100	3.35	76.2	141	0	182109	Contig	d__Bacteria;p__Actinobacteriota;c__Actinobacteria;o__Mycobacteriales;f__Micromonosporaceae;g__Actinoplanes;s__Actinoplanes utahensis	d__Bacteria;p__Actinobacteria;c__Actinobacteria;o__Micromonosporales;f__Micromonosporaceae;g__Actinoplanes;s__Actinoplanes utahensis
GCA_003148685.1	s__Actinoplanes xinjiangensis	s__Actinoplanes xinjiangensis	100	2.12	85	88	0	300231	Scaffold	d__Bacteria;p__Actinobacteriota;c__Actinobacteria;o__Mycobacteriales;f__Micromonosporaceae;g__Actinoplanes;s__Actinoplanes xinjiangensis	d__Bacteria;p__Actinobacteria;c__Actinobacteria;o__Micromonosporales;f__Micromonosporaceae;g__Actinoplanes;s__Actinoplanes xinjiangensis
GCA_000373925.1	s__Actinopolymorpha alba	s__Actinopolymorpha alba	98.53	4.26	70.73	130	0	111527	Scaffold	d__Bacteria;p__Actinobacteriota;c__Actinobacteria;o__Propionibacteriales;f__Actinopolymorphaceae;g__Actinopolymorpha;s__Actinopolymorpha alba	d__Bacteria;p__Actinobacteria;c__Actinobacteria;o__Propionibacteriales;f__Nocardioidaceae;g__Actinopolymorpha;s__Actinopolymorpha alba
GCA_900113145.1	s__Actinopolymorpha cephalotaxi	s__Actinopolymorpha cephalotaxi	99.12	2.94	81.87	51	0	227607	Scaffold	d__Bacteria;p__Actinobacteriota;c__Actinobacteria;o__Propionibacteriales;f__Actinopolymorphaceae;g__Actinopolymorpha;s__Actinopolymorpha cephalotaxi	d__Bacteria;p__Actinobacteria;c__Actinobacteria;o__Propionibacteriales;f__Nocardioidaceae;g__Actinopolymorpha;s__Actinopolymorpha cephalotaxi
GCA_900112765.1	s__Actinopolyspora alba	s__Actinopolyspora alba	99.59	1.24	90.94	49	0	239385	Scaffold	d__Bacteria;p__Actinobacteriota;c__Actinobacteria;o__Mycobacteriales;f__Pseudonocardiaceae;g__Actinopolyspora;s__Actinopolyspora alba	d__Bacteria;p__Actinobacteria;c__Actinobacteria;o__Actinopolysporales;f__Actinopolysporaceae;g__Actinopolyspora;s__Actinopolyspora alba
GCA_002263515.1	s__Actinopolyspora erythraea	s__Actinopolyspora erythraea	99.7	1.56	191.85	1	0	5243930	Complete Genome	d__Bacteria;p__Actinobacteriota;c__Actinobacteria;o__Mycobacteriales;f__Pseudonocardiaceae;g__Actinopolyspora;s__Actinopolyspora erythraea	d__Bacteria;p__Actinobacteria;c__Actinobacteria;o__Actinopolysporales;f__Actinopolysporaceae;g__Actinopolyspora;s__Actinopolyspora erythraea
GCA_000371785.1	s__Actinopolyspora halophila	s__Actinopolyspora halophila	100	0.53	97.25	2	0	5258493	Contig	d__Bacteria;p__Actinobacteriota;c__Actinobacteria;o__Mycobacteriales;f__Pseudonocardiaceae;g__Actinopolyspora;s__Actinopolyspora halophila	d__Bacteria;p__Actinobacteria;c__Actinobacteria;o__Actinopolysporales;f__Actinopolysporaceae;g__Actinopolyspora;s__Actinopolyspora halophila
GCA_000384035.1	s__Actinopolyspora mortivallis	s__Actinopolyspora mortivallis	100	0.18	98.2	18	0	484288	Scaffold	d__Bacteria;p__Actinobacteriota;c__Actinobacteria;o__Mycobacteriales;f__Pseudonocardiaceae;g__Actinopolyspora;s__Actinopolyspora mortivallis	d__Bacteria;p__Actinobacteria;c__Actinobacteria;o__Actinopolysporales;f__Actinopolysporaceae;g__Actinopolyspora;s__Actinopolyspora mortivallis
GCA_003001495.1	s__Actinopolyspora mortivallis	s__Actinopolyspora mortivallis	99.65	0.71	91.95	83	0	80934	Contig	d__Bacteria;p__Actinobacteriota;c__Actinobacteria;o__Mycobacteriales;f__Pseudonocardiaceae;g__Actinopolyspora;s__Actinopolyspora mortivallis	d__Bacteria;p__Actinobacteria;c__Actinobacteria;o__Actinopolysporales;f__Actinopolysporaceae;g__Actinopolyspora;s__Actinopolyspora mortivallis
GCA_900101095.1	s__Actinopolyspora mzabensis	s__Actinopolyspora mzabensis	100	1.42	91.55	27	0	310486	Scaffold	d__Bacteria;p__Actinobacteriota;c__Actinobacteria;o__Mycobacteriales;f__Pseudonocardiaceae;g__Actinopolyspora;s__Actinopolyspora mzabensis	d__Bacteria;p__Actinobacteria;c__Actinobacteria;o__Actinopolysporales;f__Actinopolysporaceae;g__Actinopolyspora;s__Actinopolyspora mzabensis
GCA_900116555.1	s__Actinopolyspora righensis	s__Actinopolyspora righensis	99.88	0.89	94.23	24	0	401009	Scaffold	d__Bacteria;p__Actinobacteriota;c__Actinobacteria;o__Mycobacteriales;f__Pseudonocardiaceae;g__Actinopolyspora;s__Actinopolyspora righensis	d__Bacteria;p__Actinobacteria;c__Actinobacteria;o__Actinopolysporales;f__Actinopolysporaceae;g__Actinopolyspora;s__Actinopolyspora righensis
GCA_900100925.1	s__Actinopolyspora saharensis	s__Actinopolyspora saharensis	100	0.25	98.65	2	0	2627129	Contig	d__Bacteria;p__Actinobacteriota;c__Actinobacteria;o__Mycobacteriales;f__Pseudonocardiaceae;g__Actinopolyspora;s__Actinopolyspora saharensis	d__Bacteria;p__Actinobacteria;c__Actinobacteria;o__Actinopolysporales;f__Actinopolysporaceae;g__Actinopolyspora;s__Actinopolyspora saharensis
GCA_900104475.1	s__Actinopolyspora xinjiangensis	s__Actinopolyspora xinjiangensis	99.88	0.53	95.18	41	0	257847	Scaffold	d__Bacteria;p__Actinobacteriota;c__Actinobacteria;o__Mycobacteriales;f__Pseudonocardiaceae;g__Actinopolyspora;s__Actinopolyspora xinjiangensis	d__Bacteria;p__Actinobacteria;c__Actinobacteria;o__Actinopolysporales;f__Actinopolysporaceae;g__Actinopolyspora;s__Actinopolyspora xinjiangensis
GCA_000504285.1	s__Actinospica robiniae	s__Actinospica robiniae	100	4.74	76.15	3	0	9594510	Scaffold	d__Bacteria;p__Actinobacteriota;c__Actinobacteria;o__Streptomycetales;f__Catenulisporaceae;g__Actinospica;s__Actinospica robiniae	d__Bacteria;p__Actinobacteria;c__Actinobacteria;o__Catenulisporales;f__Actinospicaceae;g__Actinospica;s__Actinospica robiniae
GCA_000721375.1	s__Streptomyces sp000721375	s__Actinosporangium sp. NRRL B-3428	99.89	0.48	93.79	74	0	424889	Contig	d__Bacteria;p__Actinobacteriota;c__Actinobacteria;o__Streptomycetales;f__Streptomycetaceae;g__Streptomyces;s__Streptomyces sp000721375	d__Bacteria;p__Actinobacteria;c__Actinobacteria;o__Streptomycetales;f__Streptomycetaceae;g__Streptomyces;s__Actinosporangium sp. NRRL B-3428
GCA_000023245.1	s__Actinosynnema mirum	s__Actinosynnema mirum	100	1.05	194.7	1	0	8248144	Complete Genome	d__Bacteria;p__Actinobacteriota;c__Actinobacteria;o__Mycobacteriales;f__Pseudonocardiaceae;g__Actinosynnema;s__Actinosynnema mirum	d__Bacteria;p__Actinobacteria;c__Actinobacteria;o__Pseudonocardiales;f__Pseudonocardiaceae;g__Actinosynnema;s__Actinosynnema mirum
GCA_002354875.1	s__Actinosynnema pretiosum	s__Actinosynnema pretiosum	100	2.14	189.25	1	0	8131572	Complete Genome	d__Bacteria;p__Actinobacteriota;c__Actinobacteria;o__Mycobacteriales;f__Pseudonocardiaceae;g__Actinosynnema;s__Actinosynnema pretiosum	d__Bacteria;p__Actinobacteria;c__Actinobacteria;o__Pseudonocardiales;f__Pseudonocardiaceae;g__Actinosynnema;s__Actinosynnema pretiosum
GCA_001984155.1	s__Kibdelosporangium sp001984155	s__Actinosynnema sp. ALI-1.44	99.65	2.94	82.25	54	0	511819	Contig	d__Bacteria;p__Actinobacteriota;c__Actinobacteria;o__Mycobacteriales;f__Pseudonocardiaceae;g__Kibdelosporangium;s__Kibdelosporangium sp001984155	d__Bacteria;p__Actinobacteria;c__Actinobacteria;o__Pseudonocardiales;f__Pseudonocardiaceae;g__Actinosynnema;s__Actinosynnema sp. ALI-1.44
GCA_000724605.1	s__Actinotignum schaalii	s__Actinotignum schaalii	100	0	199.95	1	0	2159306	Complete Genome	d__Bacteria;p__Actinobacteriota;c__Actinobacteria;o__Actinomycetales;f__Actinomycetaceae;g__Actinotignum;s__Actinotignum schaalii	d__Bacteria;p__Actinobacteria;c__Actinobacteria;o__Actinomycetales;f__Actinomycetaceae;g__Actinotignum;s__Actinotignum schaalii
GCA_002860725.1	s__Actinotignum timonense	s__Actinotignum timonense	99.12	0	97.72	28	0	129255	Scaffold	d__Bacteria;p__Actinobacteriota;c__Actinobacteria;o__Actinomycetales;f__Actinomycetaceae;g__Actinotignum;s__Actinotignum timonense	d__Bacteria;p__Actinobacteria;c__Actinobacteria;o__Actinomycetales;f__Actinomycetaceae;g__Actinotignum;s__Actinotignum timonense
GCA_002872015.1	s__Actinotignum urinale	s__Actinotignum urinale	99.78	0	98.58	24	0	182835	Scaffold	d__Bacteria;p__Actinobacteriota;c__Actinobacteria;o__Actinomycetales;f__Actinomycetaceae;g__Actinotignum;s__Actinotignum urinale	d__Bacteria;p__Actinobacteria;c__Actinobacteria;o__Actinomycetales;f__Actinomycetaceae;g__Actinotignum;s__Actinotignum urinale
GCA_000420445.1	s__Actinotignum urinale	s__Actinotignum urinale	99.78	0	98.23	31	0	128944	Scaffold	d__Bacteria;p__Actinobacteriota;c__Actinobacteria;o__Actinomycetales;f__Actinomycetaceae;g__Actinotignum;s__Actinotignum urinale	d__Bacteria;p__Actinobacteria;c__Actinobacteria;o__Actinomycetales;f__Actinomycetaceae;g__Actinotignum;s__Actinotignum urinale
GCA_002201475.1	s__Acutalibacter muris	s__Acutalibacter muris	97.99	0	97.94	1	0	3802813	Chromosome	d__Bacteria;p__Firmicutes_A;c__Clostridia;o__Oscillospirales;f__Acutalibacteraceae;g__Acutalibacter;s__Acutalibacter muris	d__Bacteria;p__Firmicutes;c__Clostridia;o__Clostridiales;f__Ruminococcaceae;g__Acutalibacter;s__Acutalibacter muris
GCA_003258595.1	s__Acuticoccus sp003258595	s__Acuticoccus sp. PTG4-2	96.49	1.64	86.09	44	0	859554	Contig	d__Bacteria;p__Proteobacteria;c__Alphaproteobacteria;o__Rhizobiales;f__Amorphaceae;g__Acuticoccus;s__Acuticoccus sp003258595	d__Bacteria;p__Proteobacteria;c__Alphaproteobacteria;o__Rhodobacterales;f__Rhodobacteraceae;g__Acuticoccus;s__Acuticoccus sp. PTG4-2
GCA_001927245.1	s__Acuticoccus yangtzensis	s__Acuticoccus yangtzensis	96.49	0.79	91.09	29	0	467907	Contig	d__Bacteria;p__Proteobacteria;c__Alphaproteobacteria;o__Rhizobiales;f__Amorphaceae;g__Acuticoccus;s__Acuticoccus yangtzensis	d__Bacteria;p__Proteobacteria;c__Alphaproteobacteria;o__Rhodobacterales;f__Rhodobacteraceae;g__Acuticoccus;s__Acuticoccus yangtzensis
GCA_000473365.1	s__Adhaeribacter aquaticus	s__Adhaeribacter aquaticus	100	0.74	95.5	16	0	590206	Scaffold	d__Bacteria;p__Bacteroidota;c__Bacteroidia;o__Cytophagales;f__Hymenobacteraceae;g__Adhaeribacter;s__Adhaeribacter aquaticus	d__Bacteria;p__Bacteroidetes;c__Cytophagia;o__Cytophagales;f__Hymenobacteraceae;g__Adhaeribacter;s__Adhaeribacter aquaticus
GCA_003023845.1	s__Adhaeribacter sp003023845	s__Adhaeribacter sp. HMF7605	100	1.14	94.2	2	0	7038675	Contig	d__Bacteria;p__Bacteroidota;c__Bacteroidia;o__Cytophagales;f__Hymenobacteraceae;g__Adhaeribacter;s__Adhaeribacter sp003023845	d__Bacteria;p__Bacteroidetes;c__Cytophagia;o__Cytophagales;f__Hymenobacteraceae;g__Adhaeribacter;s__Adhaeribacter sp. HMF7605
GCA_000478885.1	s__Adlercreutzia equolifaciens	s__Adlercreutzia equolifaciens	100	0.81	195.9	1	0	2862526	Complete Genome	d__Bacteria;p__Actinobacteriota;c__Coriobacteriia;o__Coriobacteriales;f__Eggerthellaceae;g__Adlercreutzia;s__Adlercreutzia equolifaciens	d__Bacteria;p__Actinobacteria;c__Coriobacteriia;o__Eggerthellales;f__Eggerthellaceae;g__Adlercreutzia;s__Adlercreutzia equolifaciens
GCA_000219915.3	s__Advenella kashmirensis	s__Advenella kashmirensis	94.16	0	194.06	2	0	4365995	Complete Genome	d__Bacteria;p__Proteobacteria;c__Gammaproteobacteria;o__Burkholderiales;f__Burkholderiaceae;g__Advenella;s__Advenella kashmirensis	d__Bacteria;p__Proteobacteria;c__Betaproteobacteria;o__Burkholderiales;f__Alcaligenaceae;g__Advenella;s__Advenella kashmirensis
GCA_000521505.1	s__Advenella mimigardefordensis	s__Advenella mimigardefordensis	99.84	0.03	199.59	2	0	4740516	Complete Genome	d__Bacteria;p__Proteobacteria;c__Gammaproteobacteria;o__Burkholderiales;f__Burkholderiaceae;g__Advenella;s__Advenella mimigardefordensis	d__Bacteria;p__Proteobacteria;c__Betaproteobacteria;o__Burkholderiales;f__Alcaligenaceae;g__Advenella;s__Advenella mimigardefordensis
GCA_002810445.1	s__Advenella sp002810445	s__Advenella sp. S44	100	0	99.15	17	1	840098	Scaffold	d__Bacteria;p__Proteobacteria;c__Gammaproteobacteria;o__Burkholderiales;f__Burkholderiaceae;g__Advenella;s__Advenella sp002810445	d__Bacteria;p__Proteobacteria;c__Betaproteobacteria;o__Burkholderiales;f__Alcaligenaceae;g__Advenella;s__Advenella sp. S44
GCA_900489835.1	s__Aequorivita antarctica	s__Aequorivita antarctica	99.62	0.19	96.17	50	0	170195	Contig	d__Bacteria;p__Bacteroidota;c__Bacteroidia;o__Flavobacteriales;f__Flavobacteriaceae;g__Aequorivita;s__Aequorivita antarctica	d__Bacteria;p__Bacteroidetes;c__Flavobacteriia;o__Flavobacteriales;f__Flavobacteriaceae;g__Aequorivita;s__Aequorivita antarctica
GCA_000429125.1	s__Aequorivita capsosiphonis	s__Aequorivita capsosiphonis	99.62	0	98.02	32	0	263608	Scaffold	d__Bacteria;p__Bacteroidota;c__Bacteroidia;o__Flavobacteriales;f__Flavobacteriaceae;g__Aequorivita;s__Aequorivita capsosiphonis	d__Bacteria;p__Bacteroidetes;c__Flavobacteriia;o__Flavobacteriales;f__Flavobacteriaceae;g__Aequorivita;s__Aequorivita capsosiphonis
GCA_900489485.1	s__Aequorivita lipolytica	s__Aequorivita lipolytica	99.62	0.27	96.22	41	0	313570	Scaffold	d__Bacteria;p__Bacteroidota;c__Bacteroidia;o__Flavobacteriales;f__Flavobacteriaceae;g__Aequorivita;s__Aequorivita lipolytica	d__Bacteria;p__Bacteroidetes;c__Flavobacteriia;o__Flavobacteriales;f__Flavobacteriaceae;g__Aequorivita;s__Aequorivita lipolytica
GCA_001641085.1	s__Aequorivita soesokkakensis	s__Aequorivita soesokkakensis	99.11	0.38	94.66	51	0	150658	Contig	d__Bacteria;p__Bacteroidota;c__Bacteroidia;o__Flavobacteriales;f__Flavobacteriaceae;g__Aequorivita;s__Aequorivita soesokkakensis	d__Bacteria;p__Bacteroidetes;c__Flavobacteriia;o__Flavobacteriales;f__Flavobacteriaceae;g__Aequorivita;s__Aequorivita soesokkakensis
GCA_900489465.1	s__Aequorivita sp900489465	s__Aequorivita sp. CIP111184	99.24	0	96.89	47	0	330434	Scaffold	d__Bacteria;p__Bacteroidota;c__Bacteroidia;o__Flavobacteriales;f__Flavobacteriaceae;g__Aequorivita;s__Aequorivita sp900489465	d__Bacteria;p__Bacteroidetes;c__Flavobacteriia;o__Flavobacteriales;f__Flavobacteriaceae;g__Aequorivita;s__Aequorivita sp. CIP111184
GCA_000265385.1	s__Aequorivita sublithincola	s__Aequorivita sublithincola	99.49	0.19	198.49	1	0	3520671	Complete Genome	d__Bacteria;p__Bacteroidota;c__Bacteroidia;o__Flavobacteriales;f__Flavobacteriaceae;g__Aequorivita;s__Aequorivita sublithincola	d__Bacteria;p__Bacteroidetes;c__Flavobacteriia;o__Flavobacteriales;f__Flavobacteriaceae;g__Aequorivita;s__Aequorivita sublithincola
GCA_900141955.1	s__Aequorivita viscosa	s__Aequorivita viscosa	98.25	0.95	89.7	76	0	98499	Scaffold	d__Bacteria;p__Bacteroidota;c__Bacteroidia;o__Flavobacteriales;f__Flavobacteriaceae;g__Aequorivita;s__Aequorivita viscosa	d__Bacteria;p__Bacteroidetes;c__Flavobacteriia;o__Flavobacteriales;f__Flavobacteriaceae;g__Aequorivita;s__Aequorivita viscosa
GCA_002243625.1	s__Aeribacillus pallidus	s__Aeribacillus pallidus	98.66	1.85	189.36	1	0	4089457	Complete Genome	d__Bacteria;p__Firmicutes;c__Bacilli;o__Bacillales;f__Aeribacillaceae;g__Aeribacillus;s__Aeribacillus pallidus	d__Bacteria;p__Firmicutes;c__Bacilli;o__Bacillales;f__Bacillaceae;g__Aeribacillus;s__Aeribacillus pallidus
GCA_001629795.1	s__Aeribacillus pallidus	s__Aeribacillus pallidus	98.66	1.31	87.91	84	0	136754	Scaffold	d__Bacteria;p__Firmicutes;c__Bacilli;o__Bacillales;f__Aeribacillaceae;g__Aeribacillus;s__Aeribacillus pallidus	d__Bacteria;p__Firmicutes;c__Bacilli;o__Bacillales;f__Bacillaceae;g__Aeribacillus;s__Aeribacillus pallidus
GCA_001624605.1	s__Aeribacillus pallidus	s__Aeribacillus pallidus	98.66	0.76	86.31	171	0	85252	Scaffold	d__Bacteria;p__Firmicutes;c__Bacilli;o__Bacillales;f__Aeribacillaceae;g__Aeribacillus;s__Aeribacillus pallidus	d__Bacteria;p__Firmicutes;c__Bacilli;o__Bacillales;f__Bacillaceae;g__Aeribacillus;s__Aeribacillus pallidus
GCA_002259595.1	s__Aeriscardovia aeriphila	s__Aeriscardovia aeriphila	94.58	0	93.98	12	0	1039304	Contig	d__Bacteria;p__Actinobacteriota;c__Actinobacteria;o__Actinomycetales;f__Bifidobacteriaceae;g__Aeriscardovia;s__Aeriscardovia aeriphila	d__Bacteria;p__Actinobacteria;c__Actinobacteria;o__Bifidobacteriales;f__Bifidobacteriaceae;g__Aeriscardovia;s__Aeriscardovia aeriphila
GCA_001543105.1	s__Aerococcus christensenii	s__Aerococcus christensenii	98.26	0	198.21	1	0	1634920	Complete Genome	d__Bacteria;p__Firmicutes;c__Bacilli;o__Lactobacillales;f__Aerococcaceae;g__Aerococcus;s__Aerococcus christensenii	d__Bacteria;p__Firmicutes;c__Bacilli;o__Lactobacillales;f__Aerococcaceae;g__Aerococcus;s__Aerococcus christensenii
GCA_001552755.1	s__Aerococcus christensenii	s__Aerococcus christensenii	98.53	0	93.18	107	0	37522	Scaffold	d__Bacteria;p__Firmicutes;c__Bacilli;o__Lactobacillales;f__Aerococcaceae;g__Aerococcus;s__Aerococcus christensenii	d__Bacteria;p__Firmicutes;c__Bacilli;o__Lactobacillales;f__Aerococcaceae;g__Aerococcus;s__Aerococcus christensenii
GCA_001543145.1	s__Aerococcus sanguinicola	s__Aerococcus sanguinicola	98.72	1.65	190.42	1	0	2033849	Complete Genome	d__Bacteria;p__Firmicutes;c__Bacilli;o__Lactobacillales;f__Aerococcaceae;g__Aerococcus;s__Aerococcus sanguinicola	d__Bacteria;p__Firmicutes;c__Bacilli;o__Lactobacillales;f__Aerococcaceae;g__Aerococcus;s__Aerococcus sanguinicola
GCA_002252085.1	s__Aerococcus sp002252085	s__Aerococcus sp. 1KP-2016	98.9	1.1	87.45	119	0	34684	Contig	d__Bacteria;p__Firmicutes;c__Bacilli;o__Lactobacillales;f__Aerococcaceae;g__Aerococcus;s__Aerococcus sp002252085	d__Bacteria;p__Firmicutes;c__Bacilli;o__Lactobacillales;f__Aerococcaceae;g__Aerococcus;s__Aerococcus sp. 1KP-2016
GCA_001809535.1	s__Aerococcus sp001809535	s__Aerococcus sp. HMSC062A02	98.72	1.37	86.97	98	0	41916	Scaffold	d__Bacteria;p__Firmicutes;c__Bacilli;o__Lactobacillales;f__Aerococcaceae;g__Aerococcus;s__Aerococcus sp001809535	d__Bacteria;p__Firmicutes;c__Bacilli;o__Lactobacillales;f__Aerococcaceae;g__Aerococcus;s__Aerococcus sp. HMSC062A02
GCA_001807425.1	s__Aerococcus sp001813115	s__Aerococcus sp. HMSC06H08	98.9	1.37	86.15	118	0	47996	Scaffold	d__Bacteria;p__Firmicutes;c__Bacilli;o__Lactobacillales;f__Aerococcaceae;g__Aerococcus;s__Aerococcus sp001813115	d__Bacteria;p__Firmicutes;c__Bacilli;o__Lactobacillales;f__Aerococcaceae;g__Aerococcus;s__Aerococcus sp. HMSC06H08
GCA_001811135.1	s__Aerococcus urinae_B	s__Aerococcus sp. HMSC075D05	99.04	0.27	92.49	104	0	38624	Scaffold	d__Bacteria;p__Firmicutes;c__Bacilli;o__Lactobacillales;f__Aerococcaceae;g__Aerococcus;s__Aerococcus urinae_B	d__Bacteria;p__Firmicutes;c__Bacilli;o__Lactobacillales;f__Aerococcaceae;g__Aerococcus;s__Aerococcus sp. HMSC075D05
GCA_001806975.1	s__Aerococcus viridans_B	s__Aerococcus sp. HMSC10H05	98.9	0.57	91	101	0	40973	Scaffold	d__Bacteria;p__Firmicutes;c__Bacilli;o__Lactobacillales;f__Aerococcaceae;g__Aerococcus;s__Aerococcus viridans_B	d__Bacteria;p__Firmicutes;c__Bacilli;o__Lactobacillales;f__Aerococcaceae;g__Aerococcus;s__Aerococcus sp. HMSC10H05
GCA_900176325.1	s__Aerococcus suis	s__Aerococcus suis	98.9	0.27	96.75	16	0	161586	Scaffold	d__Bacteria;p__Firmicutes;c__Bacilli;o__Lactobacillales;f__Aerococcaceae;g__Aerococcus;s__Aerococcus suis	d__Bacteria;p__Firmicutes;c__Bacilli;o__Lactobacillales;f__Aerococcaceae;g__Aerococcus;s__Aerococcus suis
GCA_002884575.1	s__Aerococcus urinae_D	s__Aerococcus urinae	99.73	0.27	97.58	16	0	473398	Scaffold	d__Bacteria;p__Firmicutes;c__Bacilli;o__Lactobacillales;f__Aerococcaceae;g__Aerococcus;s__Aerococcus urinae_D	d__Bacteria;p__Firmicutes;c__Bacilli;o__Lactobacillales;f__Aerococcaceae;g__Aerococcus;s__Aerococcus urinae
GCA_003286875.1	s__Aerococcus urinae_D	s__Aerococcus urinae	99.59	0.82	94.49	20	0	491645	Scaffold	d__Bacteria;p__Firmicutes;c__Bacilli;o__Lactobacillales;f__Aerococcaceae;g__Aerococcus;s__Aerococcus urinae_D	d__Bacteria;p__Firmicutes;c__Bacilli;o__Lactobacillales;f__Aerococcaceae;g__Aerococcus;s__Aerococcus urinae
GCA_003286565.1	s__Aerococcus urinae_D	s__Aerococcus urinae	99.59	3.64	60.79	412	0	209328	Scaffold	d__Bacteria;p__Firmicutes;c__Bacilli;o__Lactobacillales;f__Aerococcaceae;g__Aerococcus;s__Aerococcus urinae_D	d__Bacteria;p__Firmicutes;c__Bacilli;o__Lactobacillales;f__Aerococcaceae;g__Aerococcus;s__Aerococcus urinae
GCA_001543205.1	s__Aerococcus urinaeequi	s__Aerococcus urinaeequi	98.35	1.1	192.8	1	0	2013339	Complete Genome	d__Bacteria;p__Firmicutes;c__Bacilli;o__Lactobacillales;f__Aerococcaceae;g__Aerococcus;s__Aerococcus urinaeequi	d__Bacteria;p__Firmicutes;c__Bacilli;o__Lactobacillales;f__Aerococcaceae;g__Aerococcus;s__Aerococcus urinaeequi
GCA_001518795.1	s__Aerococcus urinaeequi	s__Aerococcus urinaeequi	98.35	1.42	191.2	1	0	2054328	Complete Genome	d__Bacteria;p__Firmicutes;c__Bacilli;o__Lactobacillales;f__Aerococcaceae;g__Aerococcus;s__Aerococcus urinaeequi	d__Bacteria;p__Firmicutes;c__Bacilli;o__Lactobacillales;f__Aerococcaceae;g__Aerococcus;s__Aerococcus urinaeequi
GCA_001719605.1	s__Aerococcus urinaeequi	s__Aerococcus urinaeequi	98.9	1.1	88.7	94	0	52814	Contig	d__Bacteria;p__Firmicutes;c__Bacilli;o__Lactobacillales;f__Aerococcaceae;g__Aerococcus;s__Aerococcus urinaeequi	d__Bacteria;p__Firmicutes;c__Bacilli;o__Lactobacillales;f__Aerococcaceae;g__Aerococcus;s__Aerococcus urinaeequi
GCA_001543245.1	s__Aerococcus urinaehominis	s__Aerococcus urinaehominis	97.8	0.27	196.4	1	0	1831400	Complete Genome	d__Bacteria;p__Firmicutes;c__Bacilli;o__Lactobacillales;f__Aerococcaceae;g__Aerococcus;s__Aerococcus urinaehominis	d__Bacteria;p__Firmicutes;c__Bacilli;o__Lactobacillales;f__Aerococcaceae;g__Aerococcus;s__Aerococcus urinaehominis
GCA_001543285.1	s__Aerococcus viridans	s__Aerococcus viridans	98.9	1.65	190.6	1	0	2199877	Complete Genome	d__Bacteria;p__Firmicutes;c__Bacilli;o__Lactobacillales;f__Aerococcaceae;g__Aerococcus;s__Aerococcus viridans	d__Bacteria;p__Firmicutes;c__Bacilli;o__Lactobacillales;f__Aerococcaceae;g__Aerococcus;s__Aerococcus viridans
GCA_900445105.1	s__Aerococcus viridans	s__Aerococcus viridans	98.9	3.75	77.6	51	0	2074166	Contig	d__Bacteria;p__Firmicutes;c__Bacilli;o__Lactobacillales;f__Aerococcaceae;g__Aerococcus;s__Aerococcus viridans	d__Bacteria;p__Firmicutes;c__Bacilli;o__Lactobacillales;f__Aerococcaceae;g__Aerococcus;s__Aerococcus viridans
GCA_900167475.1	s__Aeromicrobium choanae	s__Aeromicrobium choanae	99.74	1.04	94.49	1	0	3421926	Chromosome	d__Bacteria;p__Actinobacteriota;c__Actinobacteria;o__Propionibacteriales;f__Nocardioidaceae;g__Aeromicrobium;s__Aeromicrobium choanae	d__Bacteria;p__Actinobacteria;c__Actinobacteria;o__Propionibacteriales;f__Nocardioidaceae;g__Aeromicrobium;s__Aeromicrobium choanae
GCA_001509405.1	s__Aeromicrobium erythreum	s__Aeromicrobium erythreum	99.48	0.69	195.98	1	0	3629239	Complete Genome	d__Bacteria;p__Actinobacteriota;c__Actinobacteria;o__Propionibacteriales;f__Nocardioidaceae;g__Aeromicrobium;s__Aeromicrobium erythreum	d__Bacteria;p__Actinobacteria;c__Actinobacteria;o__Propionibacteriales;f__Nocardioidaceae;g__Aeromicrobium;s__Aeromicrobium erythreum
GCA_000160775.2	s__Aeromicrobium marinum	s__Aeromicrobium marinum	99.74	1.04	93.74	16	0	414307	Chromosome	d__Bacteria;p__Actinobacteriota;c__Actinobacteria;o__Propionibacteriales;f__Nocardioidaceae;g__Aeromicrobium;s__Aeromicrobium marinum	d__Bacteria;p__Actinobacteria;c__Actinobacteria;o__Propionibacteriales;f__Nocardioidaceae;g__Aeromicrobium;s__Aeromicrobium marinum
GCA_000312105.1	s__Aeromicrobium_A massiliense	s__Aeromicrobium massiliense	98.7	1.04	92.6	18	0	319994	Scaffold	d__Bacteria;p__Actinobacteriota;c__Actinobacteria;o__Propionibacteriales;f__Nocardioidaceae;g__Aeromicrobium_A;s__Aeromicrobium_A massiliense	d__Bacteria;p__Actinobacteria;c__Actinobacteria;o__Propionibacteriales;f__Nocardioidaceae;g__Aeromicrobium;s__Aeromicrobium massiliense
GCA_003065605.1	s__Aeromicrobium sp003065605	s__Aeromicrobium sp. 592	99.74	1.21	193.64	1	0	3717741	Complete Genome	d__Bacteria;p__Actinobacteriota;c__Actinobacteria;o__Propionibacteriales;f__Nocardioidaceae;g__Aeromicrobium;s__Aeromicrobium sp003065605	d__Bacteria;p__Actinobacteria;c__Actinobacteria;o__Propionibacteriales;f__Nocardioidaceae;g__Aeromicrobium;s__Aeromicrobium sp. 592
GCA_001422765.1	s__Aeromicrobium sp001423335	s__Aeromicrobium sp. Leaf245	98.96	1.38	87.71	87	0	182860	Scaffold	d__Bacteria;p__Actinobacteriota;c__Actinobacteria;o__Propionibacteriales;f__Nocardioidaceae;g__Aeromicrobium;s__Aeromicrobium sp001423335	d__Bacteria;p__Actinobacteria;c__Actinobacteria;o__Propionibacteriales;f__Nocardioidaceae;g__Aeromicrobium;s__Aeromicrobium sp. Leaf245
GCA_002174305.1	s__Aeromicrobium sp002174305	s__Aeromicrobium sp. PE09-221	99.74	1.38	87.29	111	0	144291	Contig	d__Bacteria;p__Actinobacteriota;c__Actinobacteria;o__Propionibacteriales;f__Nocardioidaceae;g__Aeromicrobium;s__Aeromicrobium sp002174305	d__Bacteria;p__Actinobacteria;c__Actinobacteria;o__Propionibacteriales;f__Nocardioidaceae;g__Aeromicrobium;s__Aeromicrobium sp. PE09-221
GCA_001428805.1	s__Aeromicrobium sp001428805	s__Aeromicrobium sp. Root236	99.48	1.21	93.3798	1	5	3919165	Contig	d__Bacteria;p__Actinobacteriota;c__Actinobacteria;o__Propionibacteriales;f__Nocardioidaceae;g__Aeromicrobium;s__Aeromicrobium sp001428805	d__Bacteria;p__Actinobacteria;c__Actinobacteria;o__Propionibacteriales;f__Nocardioidaceae;g__Aeromicrobium;s__Aeromicrobium sp. Root236
GCA_001425755.1	s__Aeromicrobium sp001425755	s__Aeromicrobium sp. Root344	99.74	0.69	95.79	10	0	917074	Scaffold	d__Bacteria;p__Actinobacteriota;c__Actinobacteria;o__Propionibacteriales;f__Nocardioidaceae;g__Aeromicrobium;s__Aeromicrobium sp001425755	d__Bacteria;p__Actinobacteria;c__Actinobacteria;o__Propionibacteriales;f__Nocardioidaceae;g__Aeromicrobium;s__Aeromicrobium sp. Root344
GCA_001426485.1	s__Aeromicrobium sp001426485	s__Aeromicrobium sp. Root472D3	99.74	1.21	92.84	17	0	479162	Scaffold	d__Bacteria;p__Actinobacteriota;c__Actinobacteria;o__Propionibacteriales;f__Nocardioidaceae;g__Aeromicrobium;s__Aeromicrobium sp001426485	d__Bacteria;p__Actinobacteria;c__Actinobacteria;o__Propionibacteriales;f__Nocardioidaceae;g__Aeromicrobium;s__Aeromicrobium sp. Root472D3
GCA_001426755.1	s__Aeromicrobium sp001426755	s__Aeromicrobium sp. Root495	99.74	1.21	91.64	41	0	176284	Scaffold	d__Bacteria;p__Actinobacteriota;c__Actinobacteria;o__Propionibacteriales;f__Nocardioidaceae;g__Aeromicrobium;s__Aeromicrobium sp001426755	d__Bacteria;p__Actinobacteria;c__Actinobacteria;o__Propionibacteriales;f__Nocardioidaceae;g__Aeromicrobium;s__Aeromicrobium sp. Root495
GCA_001446895.1	s__Aeromonas allosaccharophila	s__Aeromonas allosaccharophila	100	0	97.6	48	0	185557	Contig	d__Bacteria;p__Proteobacteria;c__Gammaproteobacteria;o__Enterobacterales;f__Aeromonadaceae;g__Aeromonas;s__Aeromonas allosaccharophila	d__Bacteria;p__Proteobacteria;c__Gammaproteobacteria;o__Aeromonadales;f__Aeromonadaceae;g__Aeromonas;s__Aeromonas allosaccharophila
GCA_003265495.1	s__Aeromonas allosaccharophila	s__Aeromonas allosaccharophila	100	0	96.65	67	0	140912	Scaffold	d__Bacteria;p__Proteobacteria;c__Gammaproteobacteria;o__Enterobacterales;f__Aeromonadaceae;g__Aeromonas;s__Aeromonas allosaccharophila	d__Bacteria;p__Proteobacteria;c__Gammaproteobacteria;o__Aeromonadales;f__Aeromonadaceae;g__Aeromonas;s__Aeromonas allosaccharophila
GCA_000819685.1	s__Aeromonas allosaccharophila	s__Aeromonas allosaccharophila	100	0	93.85	123	0	114541	Scaffold	d__Bacteria;p__Proteobacteria;c__Gammaproteobacteria;o__Enterobacterales;f__Aeromonadaceae;g__Aeromonas;s__Aeromonas allosaccharophila	d__Bacteria;p__Proteobacteria;c__Gammaproteobacteria;o__Aeromonadales;f__Aeromonadaceae;g__Aeromonas;s__Aeromonas allosaccharophila
GCA_000820245.1	s__Aeromonas allosaccharophila	s__Aeromonas allosaccharophila	100	0	92.9	142	0	72444	Scaffold	d__Bacteria;p__Proteobacteria;c__Gammaproteobacteria;o__Enterobacterales;f__Aeromonadaceae;g__Aeromonas;s__Aeromonas allosaccharophila	d__Bacteria;p__Proteobacteria;c__Gammaproteobacteria;o__Aeromonadales;f__Aeromonadaceae;g__Aeromonas;s__Aeromonas allosaccharophila
GCA_000764655.1	s__Aeromonas aquatica	s__Aeromonas aquatica	99.97	0.05	91.17	171	0	67531	Contig	d__Bacteria;p__Proteobacteria;c__Gammaproteobacteria;o__Enterobacterales;f__Aeromonadaceae;g__Aeromonas;s__Aeromonas aquatica	d__Bacteria;p__Proteobacteria;c__Gammaproteobacteria;o__Aeromonadales;f__Aeromonadaceae;g__Aeromonas;s__Aeromonas aquatica
GCA_000819725.1	s__Aeromonas australiensis	s__Aeromonas australiensis	100	0	94.35	113	0	95095	Contig	d__Bacteria;p__Proteobacteria;c__Gammaproteobacteria;o__Enterobacterales;f__Aeromonadaceae;g__Aeromonas;s__Aeromonas australiensis	d__Bacteria;p__Proteobacteria;c__Gammaproteobacteria;o__Aeromonadales;f__Aeromonadaceae;g__Aeromonas;s__Aeromonas australiensis
GCA_002906925.1	s__Aeromonas bestiarum	s__Aeromonas bestiarum	99.62	0	98.32	26	0	471766	Contig	d__Bacteria;p__Proteobacteria;c__Gammaproteobacteria;o__Enterobacterales;f__Aeromonadaceae;g__Aeromonas;s__Aeromonas bestiarum	d__Bacteria;p__Proteobacteria;c__Gammaproteobacteria;o__Aeromonadales;f__Aeromonadaceae;g__Aeromonas;s__Aeromonas bestiarum
GCA_000819745.1	s__Aeromonas bestiarum	s__Aeromonas bestiarum	99.67	0	96.42	65	0	135742	Scaffold	d__Bacteria;p__Proteobacteria;c__Gammaproteobacteria;o__Enterobacterales;f__Aeromonadaceae;g__Aeromonas;s__Aeromonas bestiarum	d__Bacteria;p__Proteobacteria;c__Gammaproteobacteria;o__Aeromonadales;f__Aeromonadaceae;g__Aeromonas;s__Aeromonas bestiarum
GCA_000746985.1	s__Aeromonas bestiarum	s__Aeromonas bestiarum	99.67	0	93.77	118	0	106385	Contig	d__Bacteria;p__Proteobacteria;c__Gammaproteobacteria;o__Enterobacterales;f__Aeromonadaceae;g__Aeromonas;s__Aeromonas bestiarum	d__Bacteria;p__Proteobacteria;c__Gammaproteobacteria;o__Aeromonadales;f__Aeromonadaceae;g__Aeromonas;s__Aeromonas bestiarum
GCA_003265465.1	s__Aeromonas bivalvium	s__Aeromonas bivalvium	99.67	0	97.52	43	0	244264	Scaffold	d__Bacteria;p__Proteobacteria;c__Gammaproteobacteria;o__Enterobacterales;f__Aeromonadaceae;g__Aeromonas;s__Aeromonas bivalvium	d__Bacteria;p__Proteobacteria;c__Gammaproteobacteria;o__Aeromonadales;f__Aeromonadaceae;g__Aeromonas;s__Aeromonas bivalvium
GCA_000819765.1	s__Aeromonas bivalvium	s__Aeromonas bivalvium	98.8	0	91.3	150	0	70248	Scaffold	d__Bacteria;p__Proteobacteria;c__Gammaproteobacteria;o__Enterobacterales;f__Aeromonadaceae;g__Aeromonas;s__Aeromonas bivalvium	d__Bacteria;p__Proteobacteria;c__Gammaproteobacteria;o__Aeromonadales;f__Aeromonadaceae;g__Aeromonas;s__Aeromonas bivalvium
GCA_002795305.1	s__Aeromonas cavernicola	s__Aeromonas cavernicola	99.46	0.72	80.16	314	0	36274	Contig	d__Bacteria;p__Proteobacteria;c__Gammaproteobacteria;o__Enterobacterales;f__Aeromonadaceae;g__Aeromonas;s__Aeromonas cavernicola	d__Bacteria;p__Proteobacteria;c__Gammaproteobacteria;o__Aeromonadales;f__Aeromonadaceae;g__Aeromonas;s__Aeromonas cavernicola
GCA_003294895.1	s__Aeromonas caviae	s__Aeromonas caviae	100	0	199.95	1	0	4650143	Complete Genome	d__Bacteria;p__Proteobacteria;c__Gammaproteobacteria;o__Enterobacterales;f__Aeromonadaceae;g__Aeromonas;s__Aeromonas caviae	d__Bacteria;p__Proteobacteria;c__Gammaproteobacteria;o__Aeromonadales;f__Aeromonadaceae;g__Aeromonas;s__Aeromonas caviae
GCA_003294855.1	s__Aeromonas caviae	s__Aeromonas caviae	99.97	0	199.92	1	0	4702913	Complete Genome	d__Bacteria;p__Proteobacteria;c__Gammaproteobacteria;o__Enterobacterales;f__Aeromonadaceae;g__Aeromonas;s__Aeromonas caviae	d__Bacteria;p__Proteobacteria;c__Gammaproteobacteria;o__Aeromonadales;f__Aeromonadaceae;g__Aeromonas;s__Aeromonas caviae
GCA_900476005.1	s__Aeromonas caviae	s__Aeromonas caviae	99.97	0	199.92	1	0	4586140	Complete Genome	d__Bacteria;p__Proteobacteria;c__Gammaproteobacteria;o__Enterobacterales;f__Aeromonadaceae;g__Aeromonas;s__Aeromonas caviae	d__Bacteria;p__Proteobacteria;c__Gammaproteobacteria;o__Aeromonadales;f__Aeromonadaceae;g__Aeromonas;s__Aeromonas caviae
GCA_000783775.2	s__Aeromonas caviae	s__Aeromonas caviae	99.97	0	199.92	1	0	4518310	Complete Genome	d__Bacteria;p__Proteobacteria;c__Gammaproteobacteria;o__Enterobacterales;f__Aeromonadaceae;g__Aeromonas;s__Aeromonas caviae	d__Bacteria;p__Proteobacteria;c__Gammaproteobacteria;o__Aeromonadales;f__Aeromonadaceae;g__Aeromonas;s__Aeromonas caviae
GCA_000959705.2	s__Aeromonas caviae	s__Aeromonas caviae	99.38	0	199.33	1	0	4551368	Complete Genome	d__Bacteria;p__Proteobacteria;c__Gammaproteobacteria;o__Enterobacterales;f__Aeromonadaceae;g__Aeromonas;s__Aeromonas caviae	d__Bacteria;p__Proteobacteria;c__Gammaproteobacteria;o__Aeromonadales;f__Aeromonadaceae;g__Aeromonas;s__Aeromonas caviae
GCA_002285935.1	s__Aeromonas dhakensis	s__Aeromonas dhakensis	100	0	199.95	1	0	4868053	Complete Genome	d__Bacteria;p__Proteobacteria;c__Gammaproteobacteria;o__Enterobacterales;f__Aeromonadaceae;g__Aeromonas;s__Aeromonas dhakensis	d__Bacteria;p__Proteobacteria;c__Gammaproteobacteria;o__Aeromonadales;f__Aeromonadaceae;g__Aeromonas;s__Aeromonas dhakensis
GCA_001306015.1	s__Aeromonas dhakensis	s__Aeromonas dhakensis	99.97	0	99.27	14	0	741754	Scaffold	d__Bacteria;p__Proteobacteria;c__Gammaproteobacteria;o__Enterobacterales;f__Aeromonadaceae;g__Aeromonas;s__Aeromonas dhakensis	d__Bacteria;p__Proteobacteria;c__Gammaproteobacteria;o__Aeromonadales;f__Aeromonadaceae;g__Aeromonas;s__Aeromonas dhakensis
GCA_000354715.1	s__Aeromonas dhakensis	s__Aeromonas dhakensis	100	0	97.95	41	0	282384	Contig	d__Bacteria;p__Proteobacteria;c__Gammaproteobacteria;o__Enterobacterales;f__Aeromonadaceae;g__Aeromonas;s__Aeromonas dhakensis	d__Bacteria;p__Proteobacteria;c__Gammaproteobacteria;o__Aeromonadales;f__Aeromonadaceae;g__Aeromonas;s__Aeromonas dhakensis
GCA_000298055.1	s__Aeromonas dhakensis	s__Aeromonas dhakensis	100	0	97.8	44	0	268185	Scaffold	d__Bacteria;p__Proteobacteria;c__Gammaproteobacteria;o__Enterobacterales;f__Aeromonadaceae;g__Aeromonas;s__Aeromonas dhakensis	d__Bacteria;p__Proteobacteria;c__Gammaproteobacteria;o__Aeromonadales;f__Aeromonadaceae;g__Aeromonas;s__Aeromonas dhakensis
GCA_000315195.1	s__Aeromonas dhakensis	s__Aeromonas dhakensis	99.42	0	97.57	37	0	404457	Contig	d__Bacteria;p__Proteobacteria;c__Gammaproteobacteria;o__Enterobacterales;f__Aeromonadaceae;g__Aeromonas;s__Aeromonas dhakensis	d__Bacteria;p__Proteobacteria;c__Gammaproteobacteria;o__Aeromonadales;f__Aeromonadaceae;g__Aeromonas;s__Aeromonas dhakensis
GCA_000819805.1	s__Aeromonas diversa	s__Aeromonas diversa	99.46	0	95.16	86	0	140915	Scaffold	d__Bacteria;p__Proteobacteria;c__Gammaproteobacteria;o__Enterobacterales;f__Aeromonadaceae;g__Aeromonas;s__Aeromonas diversa	d__Bacteria;p__Proteobacteria;c__Gammaproteobacteria;o__Aeromonadales;f__Aeromonadaceae;g__Aeromonas;s__Aeromonas diversa
GCA_000819825.1	s__Aeromonas encheleia	s__Aeromonas encheleia	99.91	0	97.21	54	0	170289	Scaffold	d__Bacteria;p__Proteobacteria;c__Gammaproteobacteria;o__Enterobacterales;f__Aeromonadaceae;g__Aeromonas;s__Aeromonas encheleia	d__Bacteria;p__Proteobacteria;c__Gammaproteobacteria;o__Aeromonadales;f__Aeromonadaceae;g__Aeromonas;s__Aeromonas encheleia
GCA_000687355.2	s__Aeromonas enteropelogenes	s__Aeromonas enteropelogenes	100	0	99.1	18	0	388430	Contig	d__Bacteria;p__Proteobacteria;c__Gammaproteobacteria;o__Enterobacterales;f__Aeromonadaceae;g__Aeromonas;s__Aeromonas enteropelogenes	d__Bacteria;p__Proteobacteria;c__Gammaproteobacteria;o__Aeromonadales;f__Aeromonadaceae;g__Aeromonas;s__Aeromonas enteropelogenes
GCA_000820205.1	s__Aeromonas enteropelogenes	s__Aeromonas enteropelogenes	100	0	97.3	54	0	224321	Scaffold	d__Bacteria;p__Proteobacteria;c__Gammaproteobacteria;o__Enterobacterales;f__Aeromonadaceae;g__Aeromonas;s__Aeromonas enteropelogenes	d__Bacteria;p__Proteobacteria;c__Gammaproteobacteria;o__Aeromonadales;f__Aeromonadaceae;g__Aeromonas;s__Aeromonas enteropelogenes
GCA_000819845.1	s__Aeromonas enteropelogenes	s__Aeromonas enteropelogenes	99.71	0	94.81	98	0	119583	Scaffold	d__Bacteria;p__Proteobacteria;c__Gammaproteobacteria;o__Enterobacterales;f__Aeromonadaceae;g__Aeromonas;s__Aeromonas enteropelogenes	d__Bacteria;p__Proteobacteria;c__Gammaproteobacteria;o__Aeromonadales;f__Aeromonadaceae;g__Aeromonas;s__Aeromonas enteropelogenes
GCA_000819865.1	s__Aeromonas eucrenophila	s__Aeromonas eucrenophila	99.97	0	97.77	44	0	221169	Scaffold	d__Bacteria;p__Proteobacteria;c__Gammaproteobacteria;o__Enterobacterales;f__Aeromonadaceae;g__Aeromonas;s__Aeromonas eucrenophila	d__Bacteria;p__Proteobacteria;c__Gammaproteobacteria;o__Aeromonadales;f__Aeromonadaceae;g__Aeromonas;s__Aeromonas eucrenophila
GCA_000764645.1	s__Aeromonas finlandiensis	s__Aeromonas finlandiensis	99.42	0.58	77.72	376	0	31035	Contig	d__Bacteria;p__Proteobacteria;c__Gammaproteobacteria;o__Enterobacterales;f__Aeromonadaceae;g__Aeromonas;s__Aeromonas finlandiensis	d__Bacteria;p__Proteobacteria;c__Gammaproteobacteria;o__Aeromonadales;f__Aeromonadaceae;g__Aeromonas;s__Aeromonas finlandiensis
GCA_000819885.1	s__Aeromonas fluvialis	s__Aeromonas fluvialis	99.42	0	94.57	97	0	96092	Scaffold	d__Bacteria;p__Proteobacteria;c__Gammaproteobacteria;o__Enterobacterales;f__Aeromonadaceae;g__Aeromonas;s__Aeromonas fluvialis	d__Bacteria;p__Proteobacteria;c__Gammaproteobacteria;o__Aeromonadales;f__Aeromonadaceae;g__Aeromonas;s__Aeromonas fluvialis
GCA_000963645.1	s__Aeromonas hydrophila	s__Aeromonas hydrophila	99.97	0	199.92	1	0	4908265	Complete Genome	d__Bacteria;p__Proteobacteria;c__Gammaproteobacteria;o__Enterobacterales;f__Aeromonadaceae;g__Aeromonas;s__Aeromonas hydrophila	d__Bacteria;p__Proteobacteria;c__Gammaproteobacteria;o__Aeromonadales;f__Aeromonadaceae;g__Aeromonas;s__Aeromonas hydrophila
GCA_001019645.1	s__Aeromonas hydrophila	s__Aeromonas hydrophila	99.97	0	199.92	1	0	5279644	Complete Genome	d__Bacteria;p__Proteobacteria;c__Gammaproteobacteria;o__Enterobacterales;f__Aeromonadaceae;g__Aeromonas;s__Aeromonas hydrophila	d__Bacteria;p__Proteobacteria;c__Gammaproteobacteria;o__Aeromonadales;f__Aeromonadaceae;g__Aeromonas;s__Aeromonas hydrophila
GCA_000014805.1	s__Aeromonas hydrophila	s__Aeromonas hydrophila	99.97	0	199.92	1	0	4744448	Complete Genome	d__Bacteria;p__Proteobacteria;c__Gammaproteobacteria;o__Enterobacterales;f__Aeromonadaceae;g__Aeromonas;s__Aeromonas hydrophila	d__Bacteria;p__Proteobacteria;c__Gammaproteobacteria;o__Aeromonadales;f__Aeromonadaceae;g__Aeromonas;s__Aeromonas hydrophila
GCA_001895965.1	s__Aeromonas hydrophila	s__Aeromonas hydrophila	99.97	0	199.92	1	0	4783504	Complete Genome	d__Bacteria;p__Proteobacteria;c__Gammaproteobacteria;o__Enterobacterales;f__Aeromonadaceae;g__Aeromonas;s__Aeromonas hydrophila	d__Bacteria;p__Proteobacteria;c__Gammaproteobacteria;o__Aeromonadales;f__Aeromonadaceae;g__Aeromonas;s__Aeromonas hydrophila
GCA_001687125.1	s__Aeromonas hydrophila	s__Aeromonas hydrophila	99.97	0	199.87	2	0	4906118	Complete Genome	d__Bacteria;p__Proteobacteria;c__Gammaproteobacteria;o__Enterobacterales;f__Aeromonadaceae;g__Aeromonas;s__Aeromonas hydrophila	d__Bacteria;p__Proteobacteria;c__Gammaproteobacteria;o__Aeromonadales;f__Aeromonadaceae;g__Aeromonas;s__Aeromonas hydrophila
GCA_002925765.1	s__Aeromonas jandaei	s__Aeromonas jandaei	100	0	98.9	22	0	1186183	Scaffold	d__Bacteria;p__Proteobacteria;c__Gammaproteobacteria;o__Enterobacterales;f__Aeromonadaceae;g__Aeromonas;s__Aeromonas jandaei	d__Bacteria;p__Proteobacteria;c__Gammaproteobacteria;o__Aeromonadales;f__Aeromonadaceae;g__Aeromonas;s__Aeromonas jandaei
GCA_000708125.1	s__Aeromonas jandaei	s__Aeromonas jandaei	100	0	97.85	43	0	183647	Contig	d__Bacteria;p__Proteobacteria;c__Gammaproteobacteria;o__Enterobacterales;f__Aeromonadaceae;g__Aeromonas;s__Aeromonas jandaei	d__Bacteria;p__Proteobacteria;c__Gammaproteobacteria;o__Aeromonadales;f__Aeromonadaceae;g__Aeromonas;s__Aeromonas jandaei
GCA_000819955.1	s__Aeromonas jandaei	s__Aeromonas jandaei	98.58	0.38	87.98	174	0	90736	Scaffold	d__Bacteria;p__Proteobacteria;c__Gammaproteobacteria;o__Enterobacterales;f__Aeromonadaceae;g__Aeromonas;s__Aeromonas jandaei	d__Bacteria;p__Proteobacteria;c__Gammaproteobacteria;o__Aeromonadales;f__Aeromonadaceae;g__Aeromonas;s__Aeromonas jandaei
GCA_000764665.1	s__Aeromonas lacus	s__Aeromonas lacus	100	0	90.2	196	0	79727	Contig	d__Bacteria;p__Proteobacteria;c__Gammaproteobacteria;o__Enterobacterales;f__Aeromonadaceae;g__Aeromonas;s__Aeromonas lacus	d__Bacteria;p__Proteobacteria;c__Gammaproteobacteria;o__Aeromonadales;f__Aeromonadaceae;g__Aeromonas;s__Aeromonas lacus
GCA_002812985.1	s__Aeromonas lusitana	s__Aeromonas lusitana	99.97	0	96.52	69	0	156055	Scaffold	d__Bacteria;p__Proteobacteria;c__Gammaproteobacteria;o__Enterobacterales;f__Aeromonadaceae;g__Aeromonas;s__Aeromonas lusitana	d__Bacteria;p__Proteobacteria;c__Gammaproteobacteria;o__Aeromonadales;f__Aeromonadaceae;g__Aeromonas;s__Aeromonas lusitana
GCA_000287215.3	s__Aeromonas media	s__Aeromonas media	99.38	0	199.28	2	0	4777154	Complete Genome	d__Bacteria;p__Proteobacteria;c__Gammaproteobacteria;o__Enterobacterales;f__Aeromonadaceae;g__Aeromonas;s__Aeromonas media	d__Bacteria;p__Proteobacteria;c__Gammaproteobacteria;o__Aeromonadales;f__Aeromonadaceae;g__Aeromonas;s__Aeromonas media
GCA_000754915.1	s__Aeromonas media	s__Aeromonas media	99.97	0	90.97	180	0	65784	Contig	d__Bacteria;p__Proteobacteria;c__Gammaproteobacteria;o__Enterobacterales;f__Aeromonadaceae;g__Aeromonas;s__Aeromonas media	d__Bacteria;p__Proteobacteria;c__Gammaproteobacteria;o__Aeromonadales;f__Aeromonadaceae;g__Aeromonas;s__Aeromonas media
GCA_000819985.1	s__Aeromonas media	s__Aeromonas media	99.97	1.17	77.67	329	0	33307	Scaffold	d__Bacteria;p__Proteobacteria;c__Gammaproteobacteria;o__Enterobacterales;f__Aeromonadaceae;g__Aeromonas;s__Aeromonas media	d__Bacteria;p__Proteobacteria;c__Gammaproteobacteria;o__Aeromonadales;f__Aeromonadaceae;g__Aeromonas;s__Aeromonas media
GCA_000388115.1	s__Aeromonas molluscorum	s__Aeromonas molluscorum	97.95	1.17	76.65	309	0	21565	Contig	d__Bacteria;p__Proteobacteria;c__Gammaproteobacteria;o__Enterobacterales;f__Aeromonadaceae;g__Aeromonas;s__Aeromonas molluscorum	d__Bacteria;p__Proteobacteria;c__Gammaproteobacteria;o__Aeromonadales;f__Aeromonadaceae;g__Aeromonas;s__Aeromonas molluscorum
GCA_001684435.1	s__Aeromonas piscicola	s__Aeromonas piscicola	100	0.71	92.35	82	0	199597	Contig	d__Bacteria;p__Proteobacteria;c__Gammaproteobacteria;o__Enterobacterales;f__Aeromonadaceae;g__Aeromonas;s__Aeromonas piscicola	d__Bacteria;p__Proteobacteria;c__Gammaproteobacteria;o__Aeromonadales;f__Aeromonadaceae;g__Aeromonas;s__Aeromonas piscicola
GCA_000820005.1	s__Aeromonas piscicola	s__Aeromonas piscicola	100	0	90.5	190	0	100594	Scaffold	d__Bacteria;p__Proteobacteria;c__Gammaproteobacteria;o__Enterobacterales;f__Aeromonadaceae;g__Aeromonas;s__Aeromonas piscicola	d__Bacteria;p__Proteobacteria;c__Gammaproteobacteria;o__Aeromonadales;f__Aeromonadaceae;g__Aeromonas;s__Aeromonas piscicola
GCA_000820025.1	s__Aeromonas popoffii	s__Aeromonas popoffii	98.83	0.58	86.73	184	0	74094	Scaffold	d__Bacteria;p__Proteobacteria;c__Gammaproteobacteria;o__Enterobacterales;f__Aeromonadaceae;g__Aeromonas;s__Aeromonas popoffii	d__Bacteria;p__Proteobacteria;c__Gammaproteobacteria;o__Aeromonadales;f__Aeromonadaceae;g__Aeromonas;s__Aeromonas popoffii
GCA_000820045.1	s__Aeromonas rivuli	s__Aeromonas rivuli	99.42	0.58	89.67	137	0	120760	Scaffold	d__Bacteria;p__Proteobacteria;c__Gammaproteobacteria;o__Enterobacterales;f__Aeromonadaceae;g__Aeromonas;s__Aeromonas rivuli	d__Bacteria;p__Proteobacteria;c__Gammaproteobacteria;o__Aeromonadales;f__Aeromonadaceae;g__Aeromonas;s__Aeromonas rivuli
GCA_002764135.1	s__Aeromonas salmonicida	s__Aeromonas salmonicida	100	0	199.95	1	0	4806250	Complete Genome	d__Bacteria;p__Proteobacteria;c__Gammaproteobacteria;o__Enterobacterales;f__Aeromonadaceae;g__Aeromonas;s__Aeromonas salmonicida	d__Bacteria;p__Proteobacteria;c__Gammaproteobacteria;o__Aeromonadales;f__Aeromonadaceae;g__Aeromonas;s__Aeromonas salmonicida
GCA_002313065.1	s__Aeromonas salmonicida	s__Aeromonas salmonicida	100	0.58	196.95	3	0	4783004	Complete Genome	d__Bacteria;p__Proteobacteria;c__Gammaproteobacteria;o__Enterobacterales;f__Aeromonadaceae;g__Aeromonas;s__Aeromonas salmonicida	d__Bacteria;p__Proteobacteria;c__Gammaproteobacteria;o__Aeromonadales;f__Aeromonadaceae;g__Aeromonas;s__Aeromonas salmonicida
GCA_002180335.1	s__Aeromonas salmonicida	s__Aeromonas salmonicida	100	1.17	193.9	5	0	4811606	Complete Genome	d__Bacteria;p__Proteobacteria;c__Gammaproteobacteria;o__Enterobacterales;f__Aeromonadaceae;g__Aeromonas;s__Aeromonas salmonicida	d__Bacteria;p__Proteobacteria;c__Gammaproteobacteria;o__Aeromonadales;f__Aeromonadaceae;g__Aeromonas;s__Aeromonas salmonicida
GCA_002735225.1	s__Aeromonas salmonicida	s__Aeromonas salmonicida	100	1.75	191.2	1	0	5012649	Complete Genome	d__Bacteria;p__Proteobacteria;c__Gammaproteobacteria;o__Enterobacterales;f__Aeromonadaceae;g__Aeromonas;s__Aeromonas salmonicida	d__Bacteria;p__Proteobacteria;c__Gammaproteobacteria;o__Aeromonadales;f__Aeromonadaceae;g__Aeromonas;s__Aeromonas salmonicida
GCA_001466435.1	s__Aeromonas salmonicida	s__Aeromonas salmonicida	100	0	97.65	47	0	217341	Contig	d__Bacteria;p__Proteobacteria;c__Gammaproteobacteria;o__Enterobacterales;f__Aeromonadaceae;g__Aeromonas;s__Aeromonas salmonicida	d__Bacteria;p__Proteobacteria;c__Gammaproteobacteria;o__Aeromonadales;f__Aeromonadaceae;g__Aeromonas;s__Aeromonas salmonicida
GCA_000820085.1	s__Aeromonas sanarellii	s__Aeromonas sanarellii	99.97	0	94.67	106	0	82330	Scaffold	d__Bacteria;p__Proteobacteria;c__Gammaproteobacteria;o__Enterobacterales;f__Aeromonadaceae;g__Aeromonas;s__Aeromonas sanarellii	d__Bacteria;p__Proteobacteria;c__Gammaproteobacteria;o__Aeromonadales;f__Aeromonadaceae;g__Aeromonas;s__Aeromonas sanarellii
GCA_001447335.1	s__Aeromonas schubertii	s__Aeromonas schubertii	100	0.27	198.6	1	0	4400034	Complete Genome	d__Bacteria;p__Proteobacteria;c__Gammaproteobacteria;o__Enterobacterales;f__Aeromonadaceae;g__Aeromonas;s__Aeromonas schubertii	d__Bacteria;p__Proteobacteria;c__Gammaproteobacteria;o__Aeromonadales;f__Aeromonadaceae;g__Aeromonas;s__Aeromonas schubertii
GCA_001481395.1	s__Aeromonas schubertii	s__Aeromonas schubertii	100	0	96.55	69	0	144100	Scaffold	d__Bacteria;p__Proteobacteria;c__Gammaproteobacteria;o__Enterobacterales;f__Aeromonadaceae;g__Aeromonas;s__Aeromonas schubertii	d__Bacteria;p__Proteobacteria;c__Gammaproteobacteria;o__Aeromonadales;f__Aeromonadaceae;g__Aeromonas;s__Aeromonas schubertii
GCA_000820125.1	s__Aeromonas simiae	s__Aeromonas simiae	100	0	91.7	166	0	64204	Scaffold	d__Bacteria;p__Proteobacteria;c__Gammaproteobacteria;o__Enterobacterales;f__Aeromonadaceae;g__Aeromonas;s__Aeromonas simiae	d__Bacteria;p__Proteobacteria;c__Gammaproteobacteria;o__Aeromonadales;f__Aeromonadaceae;g__Aeromonas;s__Aeromonas simiae
GCA_000820145.1	s__Aeromonas sobria	s__Aeromonas sobria	100	0	97.4	52	0	171779	Scaffold	d__Bacteria;p__Proteobacteria;c__Gammaproteobacteria;o__Enterobacterales;f__Aeromonadaceae;g__Aeromonas;s__Aeromonas sobria	d__Bacteria;p__Proteobacteria;c__Gammaproteobacteria;o__Aeromonadales;f__Aeromonadaceae;g__Aeromonas;s__Aeromonas sobria
GCA_002843445.1	s__Aeromonas sobria	s__Aeromonas sobria	100	0.58	92.2	98	0	136123	Contig	d__Bacteria;p__Proteobacteria;c__Gammaproteobacteria;o__Enterobacterales;f__Aeromonadaceae;g__Aeromonas;s__Aeromonas sobria	d__Bacteria;p__Proteobacteria;c__Gammaproteobacteria;o__Aeromonadales;f__Aeromonadaceae;g__Aeromonas;s__Aeromonas sobria
GCA_002843345.1	s__Aeromonas sobria	s__Aeromonas sobria	100	0.58	91.0348	121	305	128869	Contig	d__Bacteria;p__Proteobacteria;c__Gammaproteobacteria;o__Enterobacterales;f__Aeromonadaceae;g__Aeromonas;s__Aeromonas sobria	d__Bacteria;p__Proteobacteria;c__Gammaproteobacteria;o__Aeromonadales;f__Aeromonadaceae;g__Aeromonas;s__Aeromonas sobria
GCA_002843435.1	s__Aeromonas sobria	s__Aeromonas sobria	100	1.17	89.1	101	0	127327	Contig	d__Bacteria;p__Proteobacteria;c__Gammaproteobacteria;o__Enterobacterales;f__Aeromonadaceae;g__Aeromonas;s__Aeromonas sobria	d__Bacteria;p__Proteobacteria;c__Gammaproteobacteria;o__Aeromonadales;f__Aeromonadaceae;g__Aeromonas;s__Aeromonas sobria
GCA_900156095.1	s__Aeromonas sp900156095	s__Aeromonas sp. RU39B	100	0	98.15	37	0	223616	Contig	d__Bacteria;p__Proteobacteria;c__Gammaproteobacteria;o__Enterobacterales;f__Aeromonadaceae;g__Aeromonas;s__Aeromonas sp900156095	d__Bacteria;p__Proteobacteria;c__Gammaproteobacteria;o__Aeromonadales;f__Aeromonadaceae;g__Aeromonas;s__Aeromonas sp. RU39B
GCA_000820165.1	s__Aeromonas taiwanensis	s__Aeromonas taiwanensis	99.82	0	94.22	112	0	85210	Scaffold	d__Bacteria;p__Proteobacteria;c__Gammaproteobacteria;o__Enterobacterales;f__Aeromonadaceae;g__Aeromonas;s__Aeromonas taiwanensis	d__Bacteria;p__Proteobacteria;c__Gammaproteobacteria;o__Aeromonadales;f__Aeromonadaceae;g__Aeromonas;s__Aeromonas taiwanensis
GCA_000820185.2	s__Aeromonas tecta	s__Aeromonas tecta	99.97	0	95.37	92	0	201578	Scaffold	d__Bacteria;p__Proteobacteria;c__Gammaproteobacteria;o__Enterobacterales;f__Aeromonadaceae;g__Aeromonas;s__Aeromonas tecta	d__Bacteria;p__Proteobacteria;c__Gammaproteobacteria;o__Aeromonadales;f__Aeromonadaceae;g__Aeromonas;s__Aeromonas tecta
GCA_000204115.1	s__Aeromonas veronii	s__Aeromonas veronii	100	0	199.95	1	0	4551783	Complete Genome	d__Bacteria;p__Proteobacteria;c__Gammaproteobacteria;o__Enterobacterales;f__Aeromonadaceae;g__Aeromonas;s__Aeromonas veronii	d__Bacteria;p__Proteobacteria;c__Gammaproteobacteria;o__Aeromonadales;f__Aeromonadaceae;g__Aeromonas;s__Aeromonas veronii
GCA_001634345.1	s__Aeromonas veronii	s__Aeromonas veronii	100	0	199.95	1	0	4584103	Complete Genome	d__Bacteria;p__Proteobacteria;c__Gammaproteobacteria;o__Enterobacterales;f__Aeromonadaceae;g__Aeromonas;s__Aeromonas veronii	d__Bacteria;p__Proteobacteria;c__Gammaproteobacteria;o__Aeromonadales;f__Aeromonadaceae;g__Aeromonas;s__Aeromonas veronii
GCA_002803945.1	s__Aeromonas veronii	s__Aeromonas veronii	100	0	199.95	1	0	4773186	Complete Genome	d__Bacteria;p__Proteobacteria;c__Gammaproteobacteria;o__Enterobacterales;f__Aeromonadaceae;g__Aeromonas;s__Aeromonas veronii	d__Bacteria;p__Proteobacteria;c__Gammaproteobacteria;o__Aeromonadales;f__Aeromonadaceae;g__Aeromonas;s__Aeromonas veronii
GCA_001593245.1	s__Aeromonas veronii	s__Aeromonas veronii	100	0	199.95	1	0	4923009	Complete Genome	d__Bacteria;p__Proteobacteria;c__Gammaproteobacteria;o__Enterobacterales;f__Aeromonadaceae;g__Aeromonas;s__Aeromonas veronii	d__Bacteria;p__Proteobacteria;c__Gammaproteobacteria;o__Aeromonadales;f__Aeromonadaceae;g__Aeromonas;s__Aeromonas veronii
GCA_001634325.1	s__Aeromonas veronii	s__Aeromonas veronii	100	0	199.9	2	0	4756751	Complete Genome	d__Bacteria;p__Proteobacteria;c__Gammaproteobacteria;o__Enterobacterales;f__Aeromonadaceae;g__Aeromonas;s__Aeromonas veronii	d__Bacteria;p__Proteobacteria;c__Gammaproteobacteria;o__Aeromonadales;f__Aeromonadaceae;g__Aeromonas;s__Aeromonas veronii
GCA_000591035.1	s__Aeropyrum camini	s__Aeropyrum camini	97.15	0.63	193.95	1	0	1595994	Complete Genome	d__Archaea;p__Crenarchaeota;c__Thermoprotei;o__Desulfurococcales;f__Acidilobaceae;g__Aeropyrum;s__Aeropyrum camini	d__Archaea;p__Crenarchaeota;c__Thermoprotei;o__Desulfurococcales;f__Desulfurococcaceae;g__Aeropyrum;s__Aeropyrum camini
GCA_000011125.1	s__Aeropyrum pernix	s__Aeropyrum pernix	97.78	0.95	192.98	1	0	1669696	Complete Genome	d__Archaea;p__Crenarchaeota;c__Thermoprotei;o__Desulfurococcales;f__Acidilobaceae;g__Aeropyrum;s__Aeropyrum pernix	d__Archaea;p__Crenarchaeota;c__Thermoprotei;o__Desulfurococcales;f__Desulfurococcaceae;g__Aeropyrum;s__Aeropyrum pernix
GCA_000429145.1	s__Aestuariibacter salexigens	s__Aestuariibacter salexigens	99.66	1.06	93.21	23	0	325861	Scaffold	d__Bacteria;p__Proteobacteria;c__Gammaproteobacteria;o__Enterobacterales;f__Alteromonadaceae;g__Aestuariibacter;s__Aestuariibacter salexigens	d__Bacteria;p__Proteobacteria;c__Gammaproteobacteria;o__Alteromonadales;f__Alteromonadaceae;g__Aestuariibacter;s__Aestuariibacter salexigens
GCA_000421525.1	s__Aestuariimicrobium kwangyangense	s__Aestuariimicrobium kwangyangense	99.83	0	99.58	5	0	743713	Contig	d__Bacteria;p__Actinobacteriota;c__Actinobacteria;o__Propionibacteriales;f__Propionibacteriaceae;g__Aestuariimicrobium;s__Aestuariimicrobium kwangyangense	d__Bacteria;p__Actinobacteria;c__Actinobacteria;o__Propionibacteriales;f__Propionibacteriaceae;g__Aestuariimicrobium;s__Aestuariimicrobium kwangyangense
GCA_003234965.1	s__QKVK01 sp003234965	s__Aestuariivirga litoralis	98.59	0.4	95.29	26	0	365037	Contig	d__Bacteria;p__Proteobacteria;c__Alphaproteobacteria;o__Rhizobiales;f__Anderseniellaceae;g__QKVK01;s__QKVK01 sp003234965	d__Bacteria;p__Proteobacteria;c__Alphaproteobacteria;o__Rhizobiales;f__Aestuariivirgaceae;g__Aestuariivirga;s__Aestuariivirga litoralis
GCA_001262635.1	s__Aestuariivita boseongensis	s__Aestuariivita boseongensis	99.36	0.65	88.81	146	0	61136	Contig	d__Bacteria;p__Proteobacteria;c__Alphaproteobacteria;o__Rhodobacterales;f__Rhodobacteraceae;g__Aestuariivita;s__Aestuariivita boseongensis	d__Bacteria;p__Proteobacteria;c__Alphaproteobacteria;o__Rhodobacterales;f__Rhodobacteraceae;g__Aestuariivita;s__Aestuariivita boseongensis
GCA_900102695.1	s__Afifella marina	s__Afifella marina	99.4	0.87	93.85	24	0	411663	Contig	d__Bacteria;p__Proteobacteria;c__Alphaproteobacteria;o__Rhizobiales;f__Afifellaceae;g__Afifella;s__Afifella marina	d__Bacteria;p__Proteobacteria;c__Alphaproteobacteria;o__Rhizobiales;f__Rhodobiaceae;g__Afifella;s__Afifella marina
GCA_000688515.1	s__Afifella pfennigii	s__Afifella pfennigii	99.4	0.63	93.2	61	0	102055	Scaffold	d__Bacteria;p__Proteobacteria;c__Alphaproteobacteria;o__Rhizobiales;f__Afifellaceae;g__Afifella;s__Afifella pfennigii	d__Bacteria;p__Proteobacteria;c__Alphaproteobacteria;o__Rhizobiales;f__Rhodobiaceae;g__Afifella;s__Afifella pfennigii
GCA_000308295.2	s__Afipia birgiae	s__Afipia birgiae	99.66	1.11	90.86	65	0	188988	Scaffold	d__Bacteria;p__Proteobacteria;c__Alphaproteobacteria;o__Rhizobiales;f__Xanthobacteraceae;g__Afipia;s__Afipia birgiae	d__Bacteria;p__Proteobacteria;c__Alphaproteobacteria;o__Rhizobiales;f__Bradyrhizobiaceae;g__Afipia;s__Afipia birgiae
GCA_000336555.1	s__Afipia clevelandensis	s__Afipia clevelandensis	99.21	0.11	97.71	19	0	378765	Scaffold	d__Bacteria;p__Proteobacteria;c__Alphaproteobacteria;o__Rhizobiales;f__Xanthobacteraceae;g__Afipia;s__Afipia clevelandensis	d__Bacteria;p__Proteobacteria;c__Alphaproteobacteria;o__Rhizobiales;f__Bradyrhizobiaceae;g__Afipia;s__Afipia clevelandensis
GCA_000314735.2	s__Afipia felis	s__Afipia felis	99.68	0.64	95.88	12	0	4095224	Scaffold	d__Bacteria;p__Proteobacteria;c__Alphaproteobacteria;o__Rhizobiales;f__Xanthobacteraceae;g__Afipia;s__Afipia felis	d__Bacteria;p__Proteobacteria;c__Alphaproteobacteria;o__Rhizobiales;f__Bradyrhizobiaceae;g__Afipia;s__Afipia felis
GCA_001006325.2	s__Afipia massiliensis	s__Afipia massiliensis	100	0	99.85	3	0	3960010	Contig	d__Bacteria;p__Proteobacteria;c__Alphaproteobacteria;o__Rhizobiales;f__Xanthobacteraceae;g__Afipia;s__Afipia massiliensis	d__Bacteria;p__Proteobacteria;c__Alphaproteobacteria;o__Rhizobiales;f__Bradyrhizobiaceae;g__Afipia;s__Afipia massiliensis
GCA_000178995.1	s__Afipia sp000178995	s__Afipia sp. 1NLS2	99.04	0.35	96.79	10	0	612490	Contig	d__Bacteria;p__Proteobacteria;c__Alphaproteobacteria;o__Rhizobiales;f__Xanthobacteraceae;g__Afipia;s__Afipia sp000178995	d__Bacteria;p__Proteobacteria;c__Alphaproteobacteria;o__Rhizobiales;f__Bradyrhizobiaceae;g__Afipia;s__Afipia sp. 1NLS2
GCA_900103365.1	s__Bradyrhizobium sp900103365	s__Afipia sp. GAS231	99.4	1.75	90.6	1	0	7584136	Chromosome	d__Bacteria;p__Proteobacteria;c__Alphaproteobacteria;o__Rhizobiales;f__Xanthobacteraceae;g__Bradyrhizobium;s__Bradyrhizobium sp900103365	d__Bacteria;p__Proteobacteria;c__Alphaproteobacteria;o__Rhizobiales;f__Bradyrhizobiaceae;g__Afipia;s__Afipia sp. GAS231
GCA_000497555.1	s__Afipia sp000497575	s__Afipia sp. OHSU_II-uncloned	99.68	0.63	94.13	48	0	244190	Contig	d__Bacteria;p__Proteobacteria;c__Alphaproteobacteria;o__Rhizobiales;f__Xanthobacteraceae;g__Afipia;s__Afipia sp000497575	d__Bacteria;p__Proteobacteria;c__Alphaproteobacteria;o__Rhizobiales;f__Bradyrhizobiaceae;g__Afipia;s__Afipia sp. OHSU_II-uncloned
GCA_000516555.1	s__P52-10 sp000516555	s__Afipia sp. P52-10	100	0.32	98.05	7	0	2906206	Contig	d__Bacteria;p__Proteobacteria;c__Alphaproteobacteria;o__Rhizobiales;f__Xanthobacteraceae;g__P52-10;s__P52-10 sp000516555	d__Bacteria;p__Proteobacteria;c__Alphaproteobacteria;o__Rhizobiales;f__Bradyrhizobiaceae;g__Afipia;s__Afipia sp. P52-10
GCA_001425835.1	s__Afipia sp001425835	s__Afipia sp. Root123D2	99.89	0.32	97.9395	7	9	1264342	Contig	d__Bacteria;p__Proteobacteria;c__Alphaproteobacteria;o__Rhizobiales;f__Xanthobacteraceae;g__Afipia;s__Afipia sp001425835	d__Bacteria;p__Proteobacteria;c__Alphaproteobacteria;o__Rhizobiales;f__Bradyrhizobiaceae;g__Afipia;s__Afipia sp. Root123D2
GCA_002312815.1	s__Agaribacterium haliotis	s__Agaribacterium haliotis	99.57	0.31	96.42	32	0	255422	Contig	d__Bacteria;p__Proteobacteria;c__Gammaproteobacteria;o__Pseudomonadales;f__Cellvibrionaceae;g__Agaribacterium;s__Agaribacterium haliotis	d__Bacteria;p__Proteobacteria;c__Gammaproteobacteria;o__Cellvibrionales;f__Cellvibrionaceae;g__Agaribacterium;s__Agaribacterium haliotis
GCA_002157225.2	s__Agarilytica rhodophyticola	s__Agarilytica rhodophyticola	100	1.97	189.95	4	0	6878829	Complete Genome	d__Bacteria;p__Proteobacteria;c__Gammaproteobacteria;o__Pseudomonadales;f__Cellvibrionaceae;g__Agarilytica;s__Agarilytica rhodophyticola	d__Bacteria;p__Proteobacteria;c__Gammaproteobacteria;o__Cellvibrionales;f__Cellvibrionaceae;g__Agarilytica;s__Agarilytica rhodophyticola
GCA_000414175.1	s__Agarivorans albus	s__Agarivorans albus	100	0.27	95.3	67	0	124617	Contig	d__Bacteria;p__Proteobacteria;c__Gammaproteobacteria;o__Enterobacterales;f__Psychromonadaceae_A;g__Agarivorans;s__Agarivorans albus	d__Bacteria;p__Proteobacteria;c__Gammaproteobacteria;o__Alteromonadales;f__Alteromonadaceae;g__Agarivorans;s__Agarivorans albus
GCA_001420915.1	s__Agarivorans gilvus	s__Agarivorans gilvus	100	0.27	198.6	1	0	4416600	Complete Genome	d__Bacteria;p__Proteobacteria;c__Gammaproteobacteria;o__Enterobacterales;f__Psychromonadaceae_A;g__Agarivorans;s__Agarivorans gilvus	d__Bacteria;p__Proteobacteria;c__Gammaproteobacteria;o__Alteromonadales;f__Alteromonadaceae;g__Agarivorans;s__Agarivorans gilvus
GCA_000701665.1	s__Agathobaculum desmolans	s__Agathobaculum desmolans	99.33	0.34	92.78	97	0	46573	Scaffold	d__Bacteria;p__Firmicutes_A;c__Clostridia;o__Oscillospirales;f__Butyricicoccaceae;g__Agathobaculum;s__Agathobaculum desmolans	d__Bacteria;p__Firmicutes;c__Clostridia;o__Clostridiales;f__Ruminococcaceae;g__Agathobaculum;s__Agathobaculum desmolans
GCA_000146265.4	s__Aggregatibacter actinomycetemcomitans	s__Aggregatibacter actinomycetemcomitans	99.89	0	199.69	4	0	2105774	Complete Genome	d__Bacteria;p__Proteobacteria;c__Gammaproteobacteria;o__Enterobacterales;f__Pasteurellaceae;g__Aggregatibacter;s__Aggregatibacter actinomycetemcomitans	d__Bacteria;p__Proteobacteria;c__Gammaproteobacteria;o__Pasteurellales;f__Pasteurellaceae;g__Aggregatibacter;s__Aggregatibacter actinomycetemcomitans
GCA_000604045.1	s__Aggregatibacter actinomycetemcomitans	s__Aggregatibacter actinomycetemcomitans	99.66	0	199.61	1	1	2105412	Complete Genome	d__Bacteria;p__Proteobacteria;c__Gammaproteobacteria;o__Enterobacterales;f__Pasteurellaceae;g__Aggregatibacter;s__Aggregatibacter actinomycetemcomitans	d__Bacteria;p__Proteobacteria;c__Gammaproteobacteria;o__Pasteurellales;f__Pasteurellaceae;g__Aggregatibacter;s__Aggregatibacter actinomycetemcomitans
GCA_001594265.1	s__Aggregatibacter actinomycetemcomitans	s__Aggregatibacter actinomycetemcomitans	99.89	0.23	198.69	1	0	2367908	Complete Genome	d__Bacteria;p__Proteobacteria;c__Gammaproteobacteria;o__Enterobacterales;f__Pasteurellaceae;g__Aggregatibacter;s__Aggregatibacter actinomycetemcomitans	d__Bacteria;p__Proteobacteria;c__Gammaproteobacteria;o__Pasteurellales;f__Pasteurellaceae;g__Aggregatibacter;s__Aggregatibacter actinomycetemcomitans
GCA_001188835.1	s__Aggregatibacter aphrophilus	s__Aggregatibacter aphrophilus	99.89	0.04	199.64	1	0	2313256	Complete Genome	d__Bacteria;p__Proteobacteria;c__Gammaproteobacteria;o__Enterobacterales;f__Pasteurellaceae;g__Aggregatibacter;s__Aggregatibacter aphrophilus	d__Bacteria;p__Proteobacteria;c__Gammaproteobacteria;o__Pasteurellales;f__Pasteurellaceae;g__Aggregatibacter;s__Aggregatibacter aphrophilus
GCA_900478265.1	s__Aggregatibacter aphrophilus	s__Aggregatibacter aphrophilus	99.66	0.02	199.51	1	0	2290909	Complete Genome	d__Bacteria;p__Proteobacteria;c__Gammaproteobacteria;o__Enterobacterales;f__Pasteurellaceae;g__Aggregatibacter;s__Aggregatibacter aphrophilus	d__Bacteria;p__Proteobacteria;c__Gammaproteobacteria;o__Pasteurellales;f__Pasteurellaceae;g__Aggregatibacter;s__Aggregatibacter aphrophilus
GCA_001262035.1	s__Aggregatibacter aphrophilus	s__Aggregatibacter aphrophilus	99.66	0.25	198.36	1	0	2414427	Complete Genome	d__Bacteria;p__Proteobacteria;c__Gammaproteobacteria;o__Enterobacterales;f__Pasteurellaceae;g__Aggregatibacter;s__Aggregatibacter aphrophilus	d__Bacteria;p__Proteobacteria;c__Gammaproteobacteria;o__Pasteurellales;f__Pasteurellaceae;g__Aggregatibacter;s__Aggregatibacter aphrophilus
GCA_003252955.1	s__Aggregatibacter aphrophilus	s__Aggregatibacter aphrophilus	99.89	0.02	98.14	33	0	162253	Contig	d__Bacteria;p__Proteobacteria;c__Gammaproteobacteria;o__Enterobacterales;f__Pasteurellaceae;g__Aggregatibacter;s__Aggregatibacter aphrophilus	d__Bacteria;p__Proteobacteria;c__Gammaproteobacteria;o__Pasteurellales;f__Pasteurellaceae;g__Aggregatibacter;s__Aggregatibacter aphrophilus
GCA_003130145.1	s__Aggregatibacter aphrophilus	s__Aggregatibacter aphrophilus	99.89	0.04	97.94	35	0	164107	Scaffold	d__Bacteria;p__Proteobacteria;c__Gammaproteobacteria;o__Enterobacterales;f__Pasteurellaceae;g__Aggregatibacter;s__Aggregatibacter aphrophilus	d__Bacteria;p__Proteobacteria;c__Gammaproteobacteria;o__Pasteurellales;f__Pasteurellaceae;g__Aggregatibacter;s__Aggregatibacter aphrophilus
GCA_003130255.1	s__Aggregatibacter kilianii_B	s__Aggregatibacter kilianii	99.89	0.25	98.49	3	0	2074821	Contig	d__Bacteria;p__Proteobacteria;c__Gammaproteobacteria;o__Enterobacterales;f__Pasteurellaceae;g__Aggregatibacter;s__Aggregatibacter kilianii_B	d__Bacteria;p__Proteobacteria;c__Gammaproteobacteria;o__Pasteurellales;f__Pasteurellaceae;g__Aggregatibacter;s__Aggregatibacter kilianii
GCA_003130055.1	s__Aggregatibacter kilianii_B	s__Aggregatibacter kilianii	99.89	0.25	97.64	20	0	278493	Scaffold	d__Bacteria;p__Proteobacteria;c__Gammaproteobacteria;o__Enterobacterales;f__Pasteurellaceae;g__Aggregatibacter;s__Aggregatibacter kilianii_B	d__Bacteria;p__Proteobacteria;c__Gammaproteobacteria;o__Pasteurellales;f__Pasteurellaceae;g__Aggregatibacter;s__Aggregatibacter kilianii
GCA_003130015.1	s__Aggregatibacter kilianii_B	s__Aggregatibacter kilianii	99.89	0.25	97.29	27	0	294484	Contig	d__Bacteria;p__Proteobacteria;c__Gammaproteobacteria;o__Enterobacterales;f__Pasteurellaceae;g__Aggregatibacter;s__Aggregatibacter kilianii_B	d__Bacteria;p__Proteobacteria;c__Gammaproteobacteria;o__Pasteurellales;f__Pasteurellaceae;g__Aggregatibacter;s__Aggregatibacter kilianii
GCA_900476035.1	s__Aggregatibacter segnis	s__Aggregatibacter segnis	99.89	0	199.84	1	0	2022832	Complete Genome	d__Bacteria;p__Proteobacteria;c__Gammaproteobacteria;o__Enterobacterales;f__Pasteurellaceae;g__Aggregatibacter;s__Aggregatibacter segnis	d__Bacteria;p__Proteobacteria;c__Gammaproteobacteria;o__Pasteurellales;f__Pasteurellaceae;g__Aggregatibacter;s__Aggregatibacter segnis
GCA_003252685.1	s__Aggregatibacter segnis	s__Aggregatibacter segnis	99.89	0	99.24	13	0	420007	Contig	d__Bacteria;p__Proteobacteria;c__Gammaproteobacteria;o__Enterobacterales;f__Pasteurellaceae;g__Aggregatibacter;s__Aggregatibacter segnis	d__Bacteria;p__Proteobacteria;c__Gammaproteobacteria;o__Pasteurellales;f__Pasteurellaceae;g__Aggregatibacter;s__Aggregatibacter segnis
GCA_003130095.1	s__Aggregatibacter segnis	s__Aggregatibacter segnis	99.89	0	99.09	16	0	302966	Scaffold	d__Bacteria;p__Proteobacteria;c__Gammaproteobacteria;o__Enterobacterales;f__Pasteurellaceae;g__Aggregatibacter;s__Aggregatibacter segnis	d__Bacteria;p__Proteobacteria;c__Gammaproteobacteria;o__Pasteurellales;f__Pasteurellaceae;g__Aggregatibacter;s__Aggregatibacter segnis
GCA_003252645.1	s__Aggregatibacter segnis	s__Aggregatibacter segnis	99.89	0.23	97.64	22	0	178328	Contig	d__Bacteria;p__Proteobacteria;c__Gammaproteobacteria;o__Enterobacterales;f__Pasteurellaceae;g__Aggregatibacter;s__Aggregatibacter segnis	d__Bacteria;p__Proteobacteria;c__Gammaproteobacteria;o__Pasteurellales;f__Pasteurellaceae;g__Aggregatibacter;s__Aggregatibacter segnis
GCA_000466335.1	s__Aggregatibacter sp000466335	s__Aggregatibacter sp. oral taxon 458	99.66	0	94.16	110	0	49432	Scaffold	d__Bacteria;p__Proteobacteria;c__Gammaproteobacteria;o__Enterobacterales;f__Pasteurellaceae;g__Aggregatibacter;s__Aggregatibacter sp000466335	d__Bacteria;p__Proteobacteria;c__Gammaproteobacteria;o__Pasteurellales;f__Pasteurellaceae;g__Aggregatibacter;s__Aggregatibacter sp. oral taxon 458
GCA_003051055.1	s__Agitococcus lubricus	s__Agitococcus lubricus	99.51	0.05	95.96	66	0	209368	Contig	d__Bacteria;p__Proteobacteria;c__Gammaproteobacteria;o__Pseudomonadales;f__Moraxellaceae;g__Agitococcus;s__Agitococcus lubricus	d__Bacteria;p__Firmicutes;c__Bacilli;o__Lactobacillales;f__Carnobacteriaceae;g__Agitococcus;s__Agitococcus lubricus
GCA_000938265.1	s__Agreia bicolorata	s__Agreia bicolorata	99.12	1.01	93.07	20	0	708432	Contig	d__Bacteria;p__Actinobacteriota;c__Actinobacteria;o__Actinomycetales;f__Microbacteriaceae;g__Agreia;s__Agreia bicolorata	d__Bacteria;p__Actinobacteria;c__Actinobacteria;o__Micrococcales;f__Microbacteriaceae;g__Agreia;s__Agreia bicolorata
GCA_900177685.1	s__Agreia pratensis	s__Agreia pratensis	99.24	2.02	88.64	10	0	860306	Contig	d__Bacteria;p__Actinobacteriota;c__Actinobacteria;o__Actinomycetales;f__Microbacteriaceae;g__Agreia;s__Agreia pratensis	d__Bacteria;p__Actinobacteria;c__Actinobacteria;o__Micrococcales;f__Microbacteriaceae;g__Agreia;s__Agreia pratensis
GCA_001421485.1	s__Agreia sp001421485	s__Agreia sp. Leaf210	99.24	1.01	93.9398	5	5	928440	Contig	d__Bacteria;p__Actinobacteriota;c__Actinobacteria;o__Actinomycetales;f__Microbacteriaceae;g__Agreia;s__Agreia sp001421485	d__Bacteria;p__Actinobacteria;c__Actinobacteria;o__Micrococcales;f__Microbacteriaceae;g__Agreia;s__Agreia sp. Leaf210
GCA_001422695.1	s__Agreia sp001422485	s__Agreia sp. Leaf244	99.24	2.27	87.4389	9	23	1053020	Contig	d__Bacteria;p__Actinobacteriota;c__Actinobacteria;o__Actinomycetales;f__Microbacteriaceae;g__Agreia;s__Agreia sp001422485	d__Bacteria;p__Actinobacteria;c__Actinobacteria;o__Micrococcales;f__Microbacteriaceae;g__Agreia;s__Agreia sp. Leaf244
GCA_900177765.1	s__Agreia sp900177765	s__Agreia sp. VKM Ac-1783	99.24	2.78	84.99	7	0	1002356	Contig	d__Bacteria;p__Actinobacteriota;c__Actinobacteria;o__Actinomycetales;f__Microbacteriaceae;g__Agreia;s__Agreia sp900177765	d__Bacteria;p__Actinobacteria;c__Actinobacteria;o__Micrococcales;f__Microbacteriaceae;g__Agreia;s__Agreia sp. VKM Ac-1783
GCA_000300855.1	s__Allorhizobium albertimagni	s__Agrobacterium albertimagni	100	1.37	90.4	55	0	324785	Contig	d__Bacteria;p__Proteobacteria;c__Alphaproteobacteria;o__Rhizobiales;f__Rhizobiaceae;g__Allorhizobium;s__Allorhizobium albertimagni	d__Bacteria;p__Proteobacteria;c__Alphaproteobacteria;o__Rhizobiales;f__Rhizobiaceae;g__Agrobacterium;s__Agrobacterium albertimagni
GCA_000949895.1	s__Agrobacterium arsenijevicii	s__Agrobacterium arsenijevicii	99.93	0.66	92.93	74	0	264849	Scaffold	d__Bacteria;p__Proteobacteria;c__Alphaproteobacteria;o__Rhizobiales;f__Rhizobiaceae;g__Agrobacterium;s__Agrobacterium arsenijevicii	d__Bacteria;p__Proteobacteria;c__Alphaproteobacteria;o__Rhizobiales;f__Rhizobiaceae;g__Agrobacterium;s__Agrobacterium arsenijevicii
GCA_002896715.1	s__Agrobacterium bohemicum	s__Agrobacterium bohemicum	98.55	0.42	94.9457	30	87	343914	Contig	d__Bacteria;p__Proteobacteria;c__Alphaproteobacteria;o__Rhizobiales;f__Rhizobiaceae;g__Agrobacterium;s__Agrobacterium bohemicum	d__Bacteria;p__Proteobacteria;c__Alphaproteobacteria;o__Rhizobiales;f__Rhizobiaceae;g__Agrobacterium;s__Agrobacterium bohemicum
GCA_900013505.1	s__Agrobacterium tumefaciens_G	s__Agrobacterium deltaense	99.72	0.14	96.72	46	0	236353	Scaffold	d__Bacteria;p__Proteobacteria;c__Alphaproteobacteria;o__Rhizobiales;f__Rhizobiaceae;g__Agrobacterium;s__Agrobacterium tumefaciens_G	d__Bacteria;p__Proteobacteria;c__Alphaproteobacteria;o__Rhizobiales;f__Rhizobiaceae;g__Agrobacterium;s__Agrobacterium deltaense
GCA_900012585.1	s__Agrobacterium tumefaciens_G	s__Agrobacterium deltaense	100	0.42	95.35	51	0	299178	Scaffold	d__Bacteria;p__Proteobacteria;c__Alphaproteobacteria;o__Rhizobiales;f__Rhizobiaceae;g__Agrobacterium;s__Agrobacterium tumefaciens_G	d__Bacteria;p__Proteobacteria;c__Alphaproteobacteria;o__Rhizobiales;f__Rhizobiaceae;g__Agrobacterium;s__Agrobacterium deltaense
GCA_900013515.1	s__Agrobacterium tumefaciens_G	s__Agrobacterium deltaense	99.58	0.38	95.18	50	0	218419	Scaffold	d__Bacteria;p__Proteobacteria;c__Alphaproteobacteria;o__Rhizobiales;f__Rhizobiaceae;g__Agrobacterium;s__Agrobacterium tumefaciens_G	d__Bacteria;p__Proteobacteria;c__Alphaproteobacteria;o__Rhizobiales;f__Rhizobiaceae;g__Agrobacterium;s__Agrobacterium deltaense
GCA_000092025.1	s__Agrobacterium fabrum_B	s__Agrobacterium fabrum	100	0	199.8	4	0	2841580	Complete Genome	d__Bacteria;p__Proteobacteria;c__Alphaproteobacteria;o__Rhizobiales;f__Rhizobiaceae;g__Agrobacterium;s__Agrobacterium fabrum_B	d__Bacteria;p__Proteobacteria;c__Alphaproteobacteria;o__Rhizobiales;f__Rhizobiaceae;g__Agrobacterium;s__Agrobacterium fabrum
GCA_900013525.1	s__Agrobacterium fabrum_B	s__Agrobacterium fabrum	100	0	99.15	17	0	623567	Scaffold	d__Bacteria;p__Proteobacteria;c__Alphaproteobacteria;o__Rhizobiales;f__Rhizobiaceae;g__Agrobacterium;s__Agrobacterium fabrum_B	d__Bacteria;p__Proteobacteria;c__Alphaproteobacteria;o__Rhizobiales;f__Rhizobiaceae;g__Agrobacterium;s__Agrobacterium fabrum
GCA_002916755.1	s__Agrobacterium fabrum_B	s__Agrobacterium fabrum	97.94	0.03	97.59	4	0	3053148	Contig	d__Bacteria;p__Proteobacteria;c__Alphaproteobacteria;o__Rhizobiales;f__Rhizobiaceae;g__Agrobacterium;s__Agrobacterium fabrum_B	d__Bacteria;p__Proteobacteria;c__Alphaproteobacteria;o__Rhizobiales;f__Rhizobiaceae;g__Agrobacterium;s__Agrobacterium fabrum
GCA_900012615.1	s__Agrobacterium sp900012615	s__Agrobacterium genomosp. 13	99.44	0.94	92.34	48	0	234367	Scaffold	d__Bacteria;p__Proteobacteria;c__Alphaproteobacteria;o__Rhizobiales;f__Rhizobiaceae;g__Agrobacterium;s__Agrobacterium sp900012615	d__Bacteria;p__Proteobacteria;c__Alphaproteobacteria;o__Rhizobiales;f__Rhizobiaceae;g__Agrobacterium;s__Agrobacterium genomosp. 13
GCA_900013535.1	s__Agrobacterium sp900013535	s__Agrobacterium genomosp. 3	99.72	0.87	91.72	73	0	180611	Scaffold	d__Bacteria;p__Proteobacteria;c__Alphaproteobacteria;o__Rhizobiales;f__Rhizobiaceae;g__Agrobacterium;s__Agrobacterium sp900013535	d__Bacteria;p__Proteobacteria;c__Alphaproteobacteria;o__Rhizobiales;f__Rhizobiaceae;g__Agrobacterium;s__Agrobacterium genomosp. 3
GCA_000518585.1	s__Agrobacterium larrymoorei	s__Agrobacterium larrymoorei	98.78	0.42	92.88	76	0	152679	Scaffold	d__Bacteria;p__Proteobacteria;c__Alphaproteobacteria;o__Rhizobiales;f__Rhizobiaceae;g__Agrobacterium;s__Agrobacterium larrymoorei	d__Bacteria;p__Proteobacteria;c__Alphaproteobacteria;o__Rhizobiales;f__Rhizobiaceae;g__Agrobacterium;s__Agrobacterium larrymoorei
GCA_000800035.1	s__Rhizobium rhizogenes	s__Agrobacterium rhizogenes	99.94	0	99.14	16	0	966551	Contig	d__Bacteria;p__Proteobacteria;c__Alphaproteobacteria;o__Rhizobiales;f__Rhizobiaceae;g__Rhizobium;s__Rhizobium rhizogenes	d__Bacteria;p__Proteobacteria;c__Alphaproteobacteria;o__Rhizobiales;f__Rhizobiaceae;g__Agrobacterium;s__Agrobacterium rhizogenes
GCA_000705135.2	s__Rhizobium rhizogenes	s__Agrobacterium rhizogenes	99.94	0.14	97.14	42	0	1468094	Contig	d__Bacteria;p__Proteobacteria;c__Alphaproteobacteria;o__Rhizobiales;f__Rhizobiaceae;g__Rhizobium;s__Rhizobium rhizogenes	d__Bacteria;p__Proteobacteria;c__Alphaproteobacteria;o__Rhizobiales;f__Rhizobiaceae;g__Agrobacterium;s__Agrobacterium rhizogenes
GCA_000696095.1	s__Rhizobium rhizogenes	s__Agrobacterium rhizogenes	99.94	0.48	94.89	53	0	475718	Contig	d__Bacteria;p__Proteobacteria;c__Alphaproteobacteria;o__Rhizobiales;f__Rhizobiaceae;g__Rhizobium;s__Rhizobium rhizogenes	d__Bacteria;p__Proteobacteria;c__Alphaproteobacteria;o__Rhizobiales;f__Rhizobiaceae;g__Agrobacterium;s__Agrobacterium rhizogenes
GCA_002915195.1	s__Agrobacterium rosae	s__Agrobacterium rosae	99.44	0.56	94.59	41	0	887148	Contig	d__Bacteria;p__Proteobacteria;c__Alphaproteobacteria;o__Rhizobiales;f__Rhizobiaceae;g__Agrobacterium;s__Agrobacterium rosae	d__Bacteria;p__Proteobacteria;c__Alphaproteobacteria;o__Rhizobiales;f__Rhizobiaceae;g__Agrobacterium;s__Agrobacterium rosae
GCA_002915175.1	s__Agrobacterium rosae	s__Agrobacterium rosae	99.44	0.91	93.59	26	0	504400	Scaffold	d__Bacteria;p__Proteobacteria;c__Alphaproteobacteria;o__Rhizobiales;f__Rhizobiaceae;g__Agrobacterium;s__Agrobacterium rosae	d__Bacteria;p__Proteobacteria;c__Alphaproteobacteria;o__Rhizobiales;f__Rhizobiaceae;g__Agrobacterium;s__Agrobacterium rosae
GCA_000739935.1	s__Agrobacterium rubi	s__Agrobacterium rubi	98.85	0.56	93.25	56	0	178389	Contig	d__Bacteria;p__Proteobacteria;c__Alphaproteobacteria;o__Rhizobiales;f__Rhizobiaceae;g__Agrobacterium;s__Agrobacterium rubi	d__Bacteria;p__Proteobacteria;c__Alphaproteobacteria;o__Rhizobiales;f__Rhizobiaceae;g__Agrobacterium;s__Agrobacterium rubi
GCA_001692345.1	s__Agrobacterium rubi	s__Agrobacterium rubi	98.84	1.08	91.79	33	0	437031	Scaffold	d__Bacteria;p__Proteobacteria;c__Alphaproteobacteria;o__Rhizobiales;f__Rhizobiaceae;g__Agrobacterium;s__Agrobacterium rubi	d__Bacteria;p__Proteobacteria;c__Alphaproteobacteria;o__Rhizobiales;f__Rhizobiaceae;g__Agrobacterium;s__Agrobacterium rubi
GCA_900012565.1	s__Agrobacterium salinitolerans	s__Agrobacterium salinitolerans	99.62	0.03	98.02	29	0	422850	Scaffold	d__Bacteria;p__Proteobacteria;c__Alphaproteobacteria;o__Rhizobiales;f__Rhizobiaceae;g__Agrobacterium;s__Agrobacterium salinitolerans	d__Bacteria;p__Proteobacteria;c__Alphaproteobacteria;o__Rhizobiales;f__Rhizobiaceae;g__Agrobacterium;s__Agrobacterium salinitolerans
GCA_002008225.1	s__Agrobacterium salinitolerans	s__Agrobacterium salinitolerans	100	0.03	97.8	41	0	259577	Scaffold	d__Bacteria;p__Proteobacteria;c__Alphaproteobacteria;o__Rhizobiales;f__Rhizobiaceae;g__Agrobacterium;s__Agrobacterium salinitolerans	d__Bacteria;p__Proteobacteria;c__Alphaproteobacteria;o__Rhizobiales;f__Rhizobiaceae;g__Agrobacterium;s__Agrobacterium salinitolerans
GCA_900012625.1	s__Agrobacterium sp900012625	s__Agrobacterium sp. NCPPB 925	99.65	0.52	94.4	53	0	234795	Scaffold	d__Bacteria;p__Proteobacteria;c__Alphaproteobacteria;o__Rhizobiales;f__Rhizobiaceae;g__Agrobacterium;s__Agrobacterium sp900012625	d__Bacteria;p__Proteobacteria;c__Alphaproteobacteria;o__Rhizobiales;f__Rhizobiaceae;g__Agrobacterium;s__Agrobacterium sp. NCPPB 925
GCA_000971565.1	s__Agrobacterium sp000192635	s__Agrobacterium tumefaciens	99.95	0.17	198.9	4	0	2095752	Complete Genome	d__Bacteria;p__Proteobacteria;c__Alphaproteobacteria;o__Rhizobiales;f__Rhizobiaceae;g__Agrobacterium;s__Agrobacterium sp000192635	d__Bacteria;p__Proteobacteria;c__Alphaproteobacteria;o__Rhizobiales;f__Rhizobiaceae;g__Agrobacterium;s__Agrobacterium tumefaciens
GCA_900039255.1	s__Agrobacterium sp000192635	s__Agrobacterium tumefaciens	99.98	0.17	98.13	20	0	432587	Scaffold	d__Bacteria;p__Proteobacteria;c__Alphaproteobacteria;o__Rhizobiales;f__Rhizobiaceae;g__Agrobacterium;s__Agrobacterium sp000192635	d__Bacteria;p__Proteobacteria;c__Alphaproteobacteria;o__Rhizobiales;f__Rhizobiaceae;g__Agrobacterium;s__Agrobacterium tumefaciens
GCA_000442985.1	s__Agrobacterium sp000192635	s__Agrobacterium tumefaciens	99.98	0.28	98.13	9	0	1384510	Chromosome	d__Bacteria;p__Proteobacteria;c__Alphaproteobacteria;o__Rhizobiales;f__Rhizobiaceae;g__Agrobacterium;s__Agrobacterium sp000192635	d__Bacteria;p__Proteobacteria;c__Alphaproteobacteria;o__Rhizobiales;f__Rhizobiaceae;g__Agrobacterium;s__Agrobacterium tumefaciens
GCA_001692425.1	s__Agrobacterium sp000192635	s__Agrobacterium tumefaciens	99.98	0.12	96.98	48	0	609327	Scaffold	d__Bacteria;p__Proteobacteria;c__Alphaproteobacteria;o__Rhizobiales;f__Rhizobiaceae;g__Agrobacterium;s__Agrobacterium sp000192635	d__Bacteria;p__Proteobacteria;c__Alphaproteobacteria;o__Rhizobiales;f__Rhizobiaceae;g__Agrobacterium;s__Agrobacterium tumefaciens
GCA_001692195.1	s__Agrobacterium sp000192635	s__Agrobacterium tumefaciens	99.98	0.31	96.83	32	0	583418	Scaffold	d__Bacteria;p__Proteobacteria;c__Alphaproteobacteria;o__Rhizobiales;f__Rhizobiaceae;g__Agrobacterium;s__Agrobacterium sp000192635	d__Bacteria;p__Proteobacteria;c__Alphaproteobacteria;o__Rhizobiales;f__Rhizobiaceae;g__Agrobacterium;s__Agrobacterium tumefaciens
GCA_000016285.1	s__Allorhizobium vitis_A	s__Agrobacterium vitis	99.67	1.44	192.12	7	0	3726375	Complete Genome	d__Bacteria;p__Proteobacteria;c__Alphaproteobacteria;o__Rhizobiales;f__Rhizobiaceae;g__Allorhizobium;s__Allorhizobium vitis_A	d__Bacteria;p__Proteobacteria;c__Alphaproteobacteria;o__Rhizobiales;f__Rhizobiaceae;g__Agrobacterium;s__Agrobacterium vitis
GCA_002179845.1	s__Allorhizobium vitis_A	s__Agrobacterium vitis	99.67	0.71	92.77	67	0	357100	Scaffold	d__Bacteria;p__Proteobacteria;c__Alphaproteobacteria;o__Rhizobiales;f__Rhizobiaceae;g__Allorhizobium;s__Allorhizobium vitis_A	d__Bacteria;p__Proteobacteria;c__Alphaproteobacteria;o__Rhizobiales;f__Rhizobiaceae;g__Agrobacterium;s__Agrobacterium vitis
GCA_001860105.1	s__Allorhizobium vitis_A	s__Agrobacterium vitis	99.72	1.46	87.92	90	0	435347	Contig	d__Bacteria;p__Proteobacteria;c__Alphaproteobacteria;o__Rhizobiales;f__Rhizobiaceae;g__Allorhizobium;s__Allorhizobium vitis_A	d__Bacteria;p__Proteobacteria;c__Alphaproteobacteria;o__Rhizobiales;f__Rhizobiaceae;g__Agrobacterium;s__Agrobacterium vitis
GCA_900114805.1	s__Agrococcus baldri	s__Agrococcus baldri	99.49	1.35	92.34	8	0	843780	Scaffold	d__Bacteria;p__Actinobacteriota;c__Actinobacteria;o__Actinomycetales;f__Microbacteriaceae;g__Agrococcus;s__Agrococcus baldri	d__Bacteria;p__Actinobacteria;c__Actinobacteria;o__Micrococcales;f__Microbacteriaceae;g__Agrococcus;s__Agrococcus baldri
GCA_900104705.1	s__Agrococcus carbonis	s__Agrococcus carbonis	99.49	0.17	98.59	1	0	2773210	Chromosome	d__Bacteria;p__Actinobacteriota;c__Actinobacteria;o__Actinomycetales;f__Microbacteriaceae;g__Agrococcus;s__Agrococcus carbonis	d__Bacteria;p__Actinobacteria;c__Actinobacteria;o__Micrococcales;f__Microbacteriaceae;g__Agrococcus;s__Agrococcus carbonis
GCA_900163565.1	s__Agrococcus casei	s__Agrococcus casei	99.92	0.51	94.97	48	0	135058	Contig	d__Bacteria;p__Actinobacteriota;c__Actinobacteria;o__Actinomycetales;f__Microbacteriaceae;g__Agrococcus;s__Agrococcus casei	d__Bacteria;p__Actinobacteria;c__Actinobacteria;o__Micrococcales;f__Microbacteriaceae;g__Agrococcus;s__Agrococcus casei
GCA_900099705.1	s__Agrococcus jejuensis	s__Agrococcus jejuensis	98.99	0.96	94.14	1	0	3400078	Chromosome	d__Bacteria;p__Actinobacteriota;c__Actinobacteria;o__Actinomycetales;f__Microbacteriaceae;g__Agrococcus;s__Agrococcus jejuensis	d__Bacteria;p__Actinobacteria;c__Actinobacteria;o__Micrococcales;f__Microbacteriaceae;g__Agrococcus;s__Agrococcus jejuensis
GCA_000425105.1	s__Agrococcus lahaulensis	s__Agrococcus lahaulensis	100	0.17	98.25	18	0	659136	Scaffold	d__Bacteria;p__Actinobacteriota;c__Actinobacteria;o__Actinomycetales;f__Microbacteriaceae;g__Agrococcus;s__Agrococcus lahaulensis	d__Bacteria;p__Actinobacteria;c__Actinobacteria;o__Micrococcales;f__Microbacteriaceae;g__Agrococcus;s__Agrococcus lahaulensis
GCA_000400485.1	s__Agrococcus pavilionensis	s__Agrococcus pavilionensis	100	1.38	90.6	50	0	133224	Contig	d__Bacteria;p__Actinobacteriota;c__Actinobacteria;o__Actinomycetales;f__Microbacteriaceae;g__Agrococcus;s__Agrococcus pavilionensis	d__Bacteria;p__Actinobacteria;c__Actinobacteria;o__Micrococcales;f__Microbacteriaceae;g__Agrococcus;s__Agrococcus pavilionensis
GCA_001660485.1	s__Agromyces aureus	s__Agromyces aureus	100	0	199.95	1	0	4373124	Complete Genome	d__Bacteria;p__Actinobacteriota;c__Actinobacteria;o__Actinomycetales;f__Microbacteriaceae;g__Agromyces;s__Agromyces aureus	d__Bacteria;p__Actinobacteria;c__Actinobacteria;o__Micrococcales;f__Microbacteriaceae;g__Agromyces;s__Agromyces aureus
GCA_900142065.1	s__Agromyces cerinus	s__Agromyces cerinus	99.49	0	99.09	8	0	946216	Contig	d__Bacteria;p__Actinobacteriota;c__Actinobacteria;o__Actinomycetales;f__Microbacteriaceae;g__Agromyces;s__Agromyces cerinus	d__Bacteria;p__Actinobacteria;c__Actinobacteria;o__Micrococcales;f__Microbacteriaceae;g__Agromyces;s__Agromyces cerinus
GCA_900104685.1	s__Agromyces flavus	s__Agromyces flavus	99.49	0	99.44	1	0	3692308	Chromosome	d__Bacteria;p__Actinobacteriota;c__Actinobacteria;o__Actinomycetales;f__Microbacteriaceae;g__Agromyces;s__Agromyces flavus	d__Bacteria;p__Actinobacteria;c__Actinobacteria;o__Micrococcales;f__Microbacteriaceae;g__Agromyces;s__Agromyces flavus
GCA_000421545.1	s__Agromyces italicus	s__Agromyces italicus	99.49	0.07	98.54	12	0	511427	Contig	d__Bacteria;p__Actinobacteriota;c__Actinobacteria;o__Actinomycetales;f__Microbacteriaceae;g__Agromyces;s__Agromyces italicus	d__Bacteria;p__Actinobacteria;c__Actinobacteria;o__Micrococcales;f__Microbacteriaceae;g__Agromyces;s__Agromyces italicus
GCA_900113185.1	s__Agromyces sp900113185	s__Agromyces sp. CF514	100	0.51	97.25	4	0	2861451	Contig	d__Bacteria;p__Actinobacteriota;c__Actinobacteria;o__Actinomycetales;f__Microbacteriaceae;g__Agromyces;s__Agromyces sp900113185	d__Bacteria;p__Actinobacteria;c__Actinobacteria;o__Micrococcales;f__Microbacteriaceae;g__Agromyces;s__Agromyces sp. CF514
GCA_001421565.1	s__Agromyces sp001421565	s__Agromyces sp. Leaf222	99.49	0	99.289	4	19	3349370	Contig	d__Bacteria;p__Actinobacteriota;c__Actinobacteria;o__Actinomycetales;f__Microbacteriaceae;g__Agromyces;s__Agromyces sp001421565	d__Bacteria;p__Actinobacteria;c__Actinobacteria;o__Micrococcales;f__Microbacteriaceae;g__Agromyces;s__Agromyces sp. Leaf222
GCA_003070885.1	s__Agromyces sp003070885	s__Agromyces sp. MF30-A	99.37	0	199.32	1	0	3052052	Complete Genome	d__Bacteria;p__Actinobacteriota;c__Actinobacteria;o__Actinomycetales;f__Microbacteriaceae;g__Agromyces;s__Agromyces sp003070885	d__Bacteria;p__Actinobacteria;c__Actinobacteria;o__Micrococcales;f__Microbacteriaceae;g__Agromyces;s__Agromyces sp. MF30-A
GCA_001620055.1	s__Agromyces sp001620055	s__Agromyces sp. NDB4Y10	99.49	0.25	94.79	69	0	88818	Contig	d__Bacteria;p__Actinobacteriota;c__Actinobacteria;o__Actinomycetales;f__Microbacteriaceae;g__Agromyces;s__Agromyces sp001620055	d__Bacteria;p__Actinobacteria;c__Actinobacteria;o__Micrococcales;f__Microbacteriaceae;g__Agromyces;s__Agromyces sp. NDB4Y10
GCA_001427265.1	s__Agromyces sp001427265	s__Agromyces sp. Root1464	100	0	99.8496	3	7	2161061	Contig	d__Bacteria;p__Actinobacteriota;c__Actinobacteria;o__Actinomycetales;f__Microbacteriaceae;g__Agromyces;s__Agromyces sp001427265	d__Bacteria;p__Actinobacteria;c__Actinobacteria;o__Micrococcales;f__Microbacteriaceae;g__Agromyces;s__Agromyces sp. Root1464
GCA_001429165.1	s__Agromyces sp001429165	s__Agromyces sp. Root81	99.75	0.31	97.8491	7	19	1055866	Scaffold	d__Bacteria;p__Actinobacteriota;c__Actinobacteria;o__Actinomycetales;f__Microbacteriaceae;g__Agromyces;s__Agromyces sp001429165	d__Bacteria;p__Actinobacteria;c__Actinobacteria;o__Micrococcales;f__Microbacteriaceae;g__Agromyces;s__Agromyces sp. Root81
GCA_001428255.1	s__Agromyces sp001428255	s__Agromyces sp. Soil535	99.78	1.43	91.1768	29	63	298629	Contig	d__Bacteria;p__Actinobacteriota;c__Actinobacteria;o__Actinomycetales;f__Microbacteriaceae;g__Agromyces;s__Agromyces sp001428255	d__Bacteria;p__Actinobacteria;c__Actinobacteria;o__Micrococcales;f__Microbacteriaceae;g__Agromyces;s__Agromyces sp. Soil535
GCA_000421565.1	s__Agromyces subbeticus	s__Agromyces subbeticus	99.37	0	97.67	34	0	213461	Contig	d__Bacteria;p__Actinobacteriota;c__Actinobacteria;o__Actinomycetales;f__Microbacteriaceae;g__Agromyces;s__Agromyces subbeticus	d__Bacteria;p__Actinobacteria;c__Actinobacteria;o__Micrococcales;f__Microbacteriaceae;g__Agromyces;s__Agromyces subbeticus
GCA_003015185.1	s__Ahniella affigens	s__Ahniella affigens	98.76	1.7	190.16	2	0	5971549	Complete Genome	d__Bacteria;p__Proteobacteria;c__Gammaproteobacteria;o__Xanthomonadales;f__Ahniellaceae;g__Ahniella;s__Ahniella affigens	d__Bacteria;p__Proteobacteria;c__Gammaproteobacteria;o__Xanthomonadales;f__Rhodanobacteraceae;g__Ahniella;s__Ahniella affigens
GCA_000374465.1	s__Ahrensia kielensis	s__Ahrensia kielensis	98.48	1.05	92.43	16	0	646354	Scaffold	d__Bacteria;p__Proteobacteria;c__Alphaproteobacteria;o__Rhizobiales;f__Rhizobiaceae;g__Ahrensia;s__Ahrensia kielensis	d__Bacteria;p__Proteobacteria;c__Alphaproteobacteria;o__Rhodobacterales;f__Rhodobacteraceae;g__Ahrensia;s__Ahrensia kielensis
GCA_001293565.1	s__Ahrensia marina	s__Ahrensia marina	99.48	0.39	94.28	65	0	149506	Contig	d__Bacteria;p__Proteobacteria;c__Alphaproteobacteria;o__Rhizobiales;f__Rhizobiaceae;g__Ahrensia;s__Ahrensia marina	d__Bacteria;p__Proteobacteria;c__Alphaproteobacteria;o__Rhodobacterales;f__Rhodobacteraceae;g__Ahrensia;s__Ahrensia marina
GCA_000179775.1	s__R2A130 sp000179775	s__Ahrensia sp. R2A130	99.46	0	96.51	59	0	498309	Contig	d__Bacteria;p__Proteobacteria;c__Alphaproteobacteria;o__Rhizobiales;f__Rhizobiaceae;g__R2A130;s__R2A130 sp000179775	d__Bacteria;p__Proteobacteria;c__Alphaproteobacteria;o__Rhodobacterales;f__Rhodobacteraceae;g__Ahrensia;s__Ahrensia sp. R2A130
GCA_900106955.1	s__Aidingimonas halophila	s__Aidingimonas halophila	100	1.29	92.45	22	0	387745	Scaffold	d__Bacteria;p__Proteobacteria;c__Gammaproteobacteria;o__Pseudomonadales;f__Halomonadaceae;g__Aidingimonas;s__Aidingimonas halophila	d__Bacteria;p__Proteobacteria;c__Gammaproteobacteria;o__Oceanospirillales;f__Halomonadaceae;g__Aidingimonas;s__Aidingimonas halophila
GCA_900097105.1	s__Akkermansia glycaniphila	s__Akkermansia glycaniphila	94.56	0.68	191.11	1	0	3074078	Complete Genome	d__Bacteria;p__Verrucomicrobiota;c__Verrucomicrobiae;o__Verrucomicrobiales;f__Akkermansiaceae;g__Akkermansia;s__Akkermansia glycaniphila	d__Bacteria;p__Verrucomicrobia;c__Verrucomicrobiae;o__Verrucomicrobiales;f__Akkermansiaceae;g__Akkermansia;s__Akkermansia glycaniphila
GCA_000020225.1	s__Akkermansia muciniphila	s__Akkermansia muciniphila	97.96	0	197.91	1	0	2664102	Complete Genome	d__Bacteria;p__Verrucomicrobiota;c__Verrucomicrobiae;o__Verrucomicrobiales;f__Akkermansiaceae;g__Akkermansia;s__Akkermansia muciniphila	d__Bacteria;p__Verrucomicrobia;c__Verrucomicrobiae;o__Verrucomicrobiales;f__Akkermansiaceae;g__Akkermansia;s__Akkermansia muciniphila
GCA_001688765.2	s__Akkermansia muciniphila	s__Akkermansia muciniphila	97.96	0	197.91	1	0	2745278	Complete Genome	d__Bacteria;p__Verrucomicrobiota;c__Verrucomicrobiae;o__Verrucomicrobiales;f__Akkermansiaceae;g__Akkermansia;s__Akkermansia muciniphila	d__Bacteria;p__Verrucomicrobia;c__Verrucomicrobiae;o__Verrucomicrobiales;f__Akkermansiaceae;g__Akkermansia;s__Akkermansia muciniphila
GCA_002885265.1	s__Akkermansia muciniphila	s__Akkermansia muciniphila	97.96	0	97.91	1	0	2762447	Contig	d__Bacteria;p__Verrucomicrobiota;c__Verrucomicrobiae;o__Verrucomicrobiales;f__Akkermansiaceae;g__Akkermansia;s__Akkermansia muciniphila	d__Bacteria;p__Verrucomicrobia;c__Verrucomicrobiae;o__Verrucomicrobiales;f__Akkermansiaceae;g__Akkermansia;s__Akkermansia muciniphila
GCA_002885355.1	s__Akkermansia muciniphila	s__Akkermansia muciniphila	97.96	0	97.46	10	0	824252	Contig	d__Bacteria;p__Verrucomicrobiota;c__Verrucomicrobiae;o__Verrucomicrobiales;f__Akkermansiaceae;g__Akkermansia;s__Akkermansia muciniphila	d__Bacteria;p__Verrucomicrobia;c__Verrucomicrobiae;o__Verrucomicrobiales;f__Akkermansiaceae;g__Akkermansia;s__Akkermansia muciniphila
GCA_002885625.1	s__Akkermansia muciniphila	s__Akkermansia muciniphila	97.96	0	97.41	11	0	703399	Contig	d__Bacteria;p__Verrucomicrobiota;c__Verrucomicrobiae;o__Verrucomicrobiales;f__Akkermansiaceae;g__Akkermansia;s__Akkermansia muciniphila	d__Bacteria;p__Verrucomicrobia;c__Verrucomicrobiae;o__Verrucomicrobiales;f__Akkermansiaceae;g__Akkermansia;s__Akkermansia muciniphila
GCA_001647615.1	s__Akkermansia sp001580195	s__Akkermansia sp. KLE1605	97.96	0	93.11	97	0	101948	Scaffold	d__Bacteria;p__Verrucomicrobiota;c__Verrucomicrobiae;o__Verrucomicrobiales;f__Akkermansiaceae;g__Akkermansia;s__Akkermansia sp001580195	d__Bacteria;p__Verrucomicrobia;c__Verrucomicrobiae;o__Verrucomicrobiales;f__Akkermansiaceae;g__Akkermansia;s__Akkermansia sp. KLE1605
GCA_900104385.1	s__Albidiferax sp900104385	s__Albidiferax sp. OV413	99.98	0.5	96.28	24	0	616917	Scaffold	d__Bacteria;p__Proteobacteria;c__Gammaproteobacteria;o__Burkholderiales;f__Burkholderiaceae;g__Albidiferax;s__Albidiferax sp900104385	d__Bacteria;p__Proteobacteria;c__Betaproteobacteria;o__Burkholderiales;f__Comamonadaceae;g__Rhodoferax;s__Albidiferax sp. OV413
GCA_002927635.1	s__Albidovulum inexpectatum	s__Albidovulum inexpectatum	100	0.4	96.65	27	0	306579	Contig	d__Bacteria;p__Proteobacteria;c__Alphaproteobacteria;o__Rhodobacterales;f__Rhodobacteraceae;g__Albidovulum;s__Albidovulum inexpectatum	d__Bacteria;p__Proteobacteria;c__Alphaproteobacteria;o__Rhodobacterales;f__Rhodobacteraceae;g__Albidovulum;s__Albidovulum inexpectatum
GCA_900102905.1	s__Albidovulum_A xiamenense	s__Albidovulum xiamenense	99.47	0	98.22	25	0	441370	Scaffold	d__Bacteria;p__Proteobacteria;c__Alphaproteobacteria;o__Rhodobacterales;f__Rhodobacteraceae;g__Albidovulum_A;s__Albidovulum_A xiamenense	d__Bacteria;p__Proteobacteria;c__Alphaproteobacteria;o__Rhodobacterales;f__Rhodobacteraceae;g__Albidovulum;s__Albidovulum xiamenense
GCA_900106695.1	s__Albimonas donghaensis	s__Albimonas donghaensis	100	0	98.5	30	0	593400	Contig	d__Bacteria;p__Proteobacteria;c__Alphaproteobacteria;o__Rhodobacterales;f__Rhodobacteraceae;g__Albimonas;s__Albimonas donghaensis	d__Bacteria;p__Proteobacteria;c__Alphaproteobacteria;o__Rhodobacterales;f__Rhodobacteraceae;g__Albimonas;s__Albimonas donghaensis
GCA_900113695.1	s__Albimonas pacifica	s__Albimonas pacifica	100	0.1	96.05	69	0	578405	Scaffold	d__Bacteria;p__Proteobacteria;c__Alphaproteobacteria;o__Rhodobacterales;f__Rhodobacteraceae;g__Albimonas;s__Albimonas pacifica	d__Bacteria;p__Proteobacteria;c__Alphaproteobacteria;o__Rhodobacterales;f__Rhodobacteraceae;g__Albimonas;s__Albimonas pacifica
GCA_003076515.1	s__Alcaligenes aquatilis	s__Alcaligenes aquatilis	100	0	99.8	4	0	2984471	Chromosome	d__Bacteria;p__Proteobacteria;c__Gammaproteobacteria;o__Burkholderiales;f__Burkholderiaceae;g__Alcaligenes;s__Alcaligenes aquatilis	d__Bacteria;p__Proteobacteria;c__Betaproteobacteria;o__Burkholderiales;f__Alcaligenaceae;g__Alcaligenes;s__Alcaligenes aquatilis
GCA_002443155.1	s__Alcaligenes faecalis	s__Alcaligenes faecalis	100	0	199.95	1	0	4075263	Complete Genome	d__Bacteria;p__Proteobacteria;c__Gammaproteobacteria;o__Burkholderiales;f__Burkholderiaceae;g__Alcaligenes;s__Alcaligenes faecalis	d__Bacteria;p__Proteobacteria;c__Betaproteobacteria;o__Burkholderiales;f__Alcaligenaceae;g__Alcaligenes;s__Alcaligenes faecalis
GCA_001641975.2	s__Alcaligenes faecalis	s__Alcaligenes faecalis	100	0.05	199.7	1	0	4047508	Complete Genome	d__Bacteria;p__Proteobacteria;c__Gammaproteobacteria;o__Burkholderiales;f__Burkholderiaceae;g__Alcaligenes;s__Alcaligenes faecalis	d__Bacteria;p__Proteobacteria;c__Betaproteobacteria;o__Burkholderiales;f__Alcaligenaceae;g__Alcaligenes;s__Alcaligenes faecalis
GCA_000967305.2	s__Alcaligenes faecalis	s__Alcaligenes faecalis	100	0.41	197.85	2	0	4233755	Complete Genome	d__Bacteria;p__Proteobacteria;c__Gammaproteobacteria;o__Burkholderiales;f__Burkholderiaceae;g__Alcaligenes;s__Alcaligenes faecalis	d__Bacteria;p__Proteobacteria;c__Betaproteobacteria;o__Burkholderiales;f__Alcaligenaceae;g__Alcaligenes;s__Alcaligenes faecalis
GCA_003122065.1	s__Alcaligenes faecalis	s__Alcaligenes faecalis	100	0.05	99.2	11	0	1023471	Contig	d__Bacteria;p__Proteobacteria;c__Gammaproteobacteria;o__Burkholderiales;f__Burkholderiaceae;g__Alcaligenes;s__Alcaligenes faecalis	d__Bacteria;p__Proteobacteria;c__Betaproteobacteria;o__Burkholderiales;f__Alcaligenaceae;g__Alcaligenes;s__Alcaligenes faecalis
GCA_002119995.1	s__Alcaligenes faecalis	s__Alcaligenes faecalis	100	0.17	97.6	31	0	376346	Contig	d__Bacteria;p__Proteobacteria;c__Gammaproteobacteria;o__Burkholderiales;f__Burkholderiaceae;g__Alcaligenes;s__Alcaligenes faecalis	d__Bacteria;p__Proteobacteria;c__Betaproteobacteria;o__Burkholderiales;f__Alcaligenaceae;g__Alcaligenes;s__Alcaligenes faecalis
GCA_000313875.1	s__Alcaligenes phenolicus	s__Alcaligenes sp. HPC1271	96.87	0.62	89.8665	78	71	111403	Contig	d__Bacteria;p__Proteobacteria;c__Gammaproteobacteria;o__Burkholderiales;f__Burkholderiaceae;g__Alcaligenes;s__Alcaligenes phenolicus	d__Bacteria;p__Proteobacteria;c__Betaproteobacteria;o__Burkholderiales;f__Alcaligenaceae;g__Alcaligenes;s__Alcaligenes sp. HPC1271
GCA_000009365.1	s__Alcanivorax borkumensis	s__Alcanivorax borkumensis	100	0	199.95	1	0	3120143	Complete Genome	d__Bacteria;p__Proteobacteria;c__Gammaproteobacteria;o__Pseudomonadales;f__Alcanivoracaceae;g__Alcanivorax;s__Alcanivorax borkumensis	d__Bacteria;p__Proteobacteria;c__Gammaproteobacteria;o__Oceanospirillales;f__Alcanivoracaceae;g__Alcanivorax;s__Alcanivorax borkumensis
GCA_000300005.1	s__Alcanivorax dieselolei	s__Alcanivorax dieselolei	100	0.37	198.1	1	0	4928223	Complete Genome	d__Bacteria;p__Proteobacteria;c__Gammaproteobacteria;o__Pseudomonadales;f__Alcanivoracaceae;g__Alcanivorax;s__Alcanivorax dieselolei	d__Bacteria;p__Proteobacteria;c__Gammaproteobacteria;o__Oceanospirillales;f__Alcanivoracaceae;g__Alcanivorax;s__Alcanivorax dieselolei
GCA_000300995.1	s__Alcanivorax hongdengensis	s__Alcanivorax hongdengensis	100	0.37	93.5	93	0	107364	Contig	d__Bacteria;p__Proteobacteria;c__Gammaproteobacteria;o__Pseudomonadales;f__Alcanivoracaceae;g__Alcanivorax;s__Alcanivorax hongdengensis	d__Bacteria;p__Proteobacteria;c__Gammaproteobacteria;o__Oceanospirillales;f__Alcanivoracaceae;g__Alcanivorax;s__Alcanivorax hongdengensis
GCA_003259185.1	s__Alcanivorax_A sp003259185	s__Alcanivorax indicus	99.26	1.3	92.26	10	0	2638783	Contig	d__Bacteria;p__Proteobacteria;c__Gammaproteobacteria;o__Pseudomonadales;f__Alcanivoracaceae;g__Alcanivorax_A;s__Alcanivorax_A sp003259185	d__Bacteria;p__Proteobacteria;c__Gammaproteobacteria;o__Oceanospirillales;f__Alcanivoracaceae;g__Alcanivorax;s__Alcanivorax indicus
GCA_000756655.1	s__Alcanivorax jadensis	s__Alcanivorax jadensis	100	0.56	95.7	30	0	244829	Contig	d__Bacteria;p__Proteobacteria;c__Gammaproteobacteria;o__Pseudomonadales;f__Alcanivoracaceae;g__Alcanivorax;s__Alcanivorax jadensis	d__Bacteria;p__Proteobacteria;c__Gammaproteobacteria;o__Oceanospirillales;f__Alcanivoracaceae;g__Alcanivorax;s__Alcanivorax jadensis
GCA_000756665.1	s__Alcanivorax nanhaiticus	s__Alcanivorax nanhaiticus	100	0.37	96.4	35	0	276801	Contig	d__Bacteria;p__Proteobacteria;c__Gammaproteobacteria;o__Pseudomonadales;f__Alcanivoracaceae;g__Alcanivorax;s__Alcanivorax nanhaiticus	d__Bacteria;p__Proteobacteria;c__Gammaproteobacteria;o__Oceanospirillales;f__Alcanivoracaceae;g__Alcanivorax;s__Alcanivorax nanhaiticus
GCA_000299335.2	s__Alcanivorax_A pacificus	s__Alcanivorax pacificus	99.26	0.56	196.41	1	0	4168426	Complete Genome	d__Bacteria;p__Proteobacteria;c__Gammaproteobacteria;o__Pseudomonadales;f__Alcanivoracaceae;g__Alcanivorax_A;s__Alcanivorax_A pacificus	d__Bacteria;p__Proteobacteria;c__Gammaproteobacteria;o__Oceanospirillales;f__Alcanivoracaceae;g__Alcanivorax;s__Alcanivorax pacificus
GCA_000155615.1	s__Alcanivorax sp000155615	s__Alcanivorax sp. DG881	100	0.37	94.65	70	0	99860	Scaffold	d__Bacteria;p__Proteobacteria;c__Gammaproteobacteria;o__Pseudomonadales;f__Alcanivoracaceae;g__Alcanivorax;s__Alcanivorax sp000155615	d__Bacteria;p__Proteobacteria;c__Gammaproteobacteria;o__Oceanospirillales;f__Alcanivoracaceae;g__Alcanivorax;s__Alcanivorax sp. DG881
GCA_002888555.1	s__Alcanivorax sp002706085	s__Alcanivorax sp. MD8A	100	0.74	92.2	82	0	113583	Contig	d__Bacteria;p__Proteobacteria;c__Gammaproteobacteria;o__Pseudomonadales;f__Alcanivoracaceae;g__Alcanivorax;s__Alcanivorax sp002706085	d__Bacteria;p__Proteobacteria;c__Gammaproteobacteria;o__Oceanospirillales;f__Alcanivoracaceae;g__Alcanivorax;s__Alcanivorax sp. MD8A
GCA_001602235.1	s__Alcanivorax sp900107995	s__Alcanivorax sp. NBRC 102024	99.63	0.74	94.43	30	0	325937	Contig	d__Bacteria;p__Proteobacteria;c__Gammaproteobacteria;o__Pseudomonadales;f__Alcanivoracaceae;g__Alcanivorax;s__Alcanivorax sp900107995	d__Bacteria;p__Proteobacteria;c__Gammaproteobacteria;o__Oceanospirillales;f__Alcanivoracaceae;g__Alcanivorax;s__Alcanivorax sp. NBRC 102024
GCA_000475295.1	s__Alcanivorax sp000475295	s__Alcanivorax sp. P2S70	100	0.37	94.35	76	0	181484	Contig	d__Bacteria;p__Proteobacteria;c__Gammaproteobacteria;o__Pseudomonadales;f__Alcanivoracaceae;g__Alcanivorax;s__Alcanivorax sp000475295	d__Bacteria;p__Proteobacteria;c__Gammaproteobacteria;o__Oceanospirillales;f__Alcanivoracaceae;g__Alcanivorax;s__Alcanivorax sp. P2S70
GCA_002072815.1	s__Alcanivorax xenomutans	s__Alcanivorax xenomutans	100	0.74	196.25	1	0	4733951	Complete Genome	d__Bacteria;p__Proteobacteria;c__Gammaproteobacteria;o__Pseudomonadales;f__Alcanivoracaceae;g__Alcanivorax;s__Alcanivorax xenomutans	d__Bacteria;p__Proteobacteria;c__Gammaproteobacteria;o__Oceanospirillales;f__Alcanivoracaceae;g__Alcanivorax;s__Alcanivorax xenomutans
GCA_900217905.1	s__Alcanivorax xenomutans	s__Alcanivorax xenomutans	100	0.19	96.55	50	0	172518	Scaffold	d__Bacteria;p__Proteobacteria;c__Gammaproteobacteria;o__Pseudomonadales;f__Alcanivoracaceae;g__Alcanivorax;s__Alcanivorax xenomutans	d__Bacteria;p__Proteobacteria;c__Gammaproteobacteria;o__Oceanospirillales;f__Alcanivoracaceae;g__Alcanivorax;s__Alcanivorax xenomutans
GCA_001310225.1	s__Algibacter_A alginicilyticus	s__Algibacter alginicilyticus	98.68	0.53	195.98	1	0	3994770	Complete Genome	d__Bacteria;p__Bacteroidota;c__Bacteroidia;o__Flavobacteriales;f__Flavobacteriaceae;g__Algibacter_A;s__Algibacter_A alginicilyticus	d__Bacteria;p__Bacteroidetes;c__Flavobacteriia;o__Flavobacteriales;f__Flavobacteriaceae;g__Algibacter;s__Algibacter alginicilyticus
GCA_001747085.1	s__Algibacter_C aquaticus	s__Algibacter aquaticus	99.67	1.39	90.02	54	0	766242	Contig	d__Bacteria;p__Bacteroidota;c__Bacteroidia;o__Flavobacteriales;f__Flavobacteriaceae;g__Algibacter_C;s__Algibacter_C aquaticus	d__Bacteria;p__Bacteroidetes;c__Flavobacteriia;o__Flavobacteriales;f__Flavobacteriaceae;g__Algibacter;s__Algibacter aquaticus
GCA_900112395.1	s__Algibacter lectus	s__Algibacter lectus	99.67	0.71	94.42	34	0	356440	Scaffold	d__Bacteria;p__Bacteroidota;c__Bacteroidia;o__Flavobacteriales;f__Flavobacteriaceae;g__Algibacter;s__Algibacter lectus	d__Bacteria;p__Bacteroidetes;c__Flavobacteriia;o__Flavobacteriales;f__Flavobacteriaceae;g__Algibacter;s__Algibacter lectus
GCA_000764755.1	s__Algibacter lectus	s__Algibacter lectus	95.97	0.38	91.27	56	0	194285	Contig	d__Bacteria;p__Bacteroidota;c__Bacteroidia;o__Flavobacteriales;f__Flavobacteriaceae;g__Algibacter;s__Algibacter lectus	d__Bacteria;p__Bacteroidetes;c__Flavobacteriia;o__Flavobacteriales;f__Flavobacteriaceae;g__Algibacter;s__Algibacter lectus
GCA_000764835.1	s__Algibacter lectus	s__Algibacter lectus	94.71	1.45	83.86	72	0	205911	Contig	d__Bacteria;p__Bacteroidota;c__Bacteroidia;o__Flavobacteriales;f__Flavobacteriaceae;g__Algibacter;s__Algibacter lectus	d__Bacteria;p__Bacteroidetes;c__Flavobacteriia;o__Flavobacteriales;f__Flavobacteriaceae;g__Algibacter;s__Algibacter lectus
GCA_900112595.1	s__Algibacter_B pectinivorans	s__Algibacter pectinivorans	99.01	0.33	96.06	26	0	323559	Scaffold	d__Bacteria;p__Bacteroidota;c__Bacteroidia;o__Flavobacteriales;f__Flavobacteriaceae;g__Algibacter_B;s__Algibacter_B pectinivorans	d__Bacteria;p__Bacteroidetes;c__Flavobacteriia;o__Flavobacteriales;f__Flavobacteriaceae;g__Algibacter;s__Algibacter pectinivorans
GCA_002813425.1	s__Cellulophaga sp002813425	s__Algibacter sp. RHA_19	99.56	0.33	97.86	1	0	3934755	Contig	d__Bacteria;p__Bacteroidota;c__Bacteroidia;o__Flavobacteriales;f__Flavobacteriaceae;g__Cellulophaga;s__Cellulophaga sp002813425	d__Bacteria;p__Bacteroidetes;c__Flavobacteriia;o__Flavobacteriales;f__Flavobacteriaceae;g__Algibacter;s__Algibacter sp. RHA_19
GCA_003143755.1	s__Algibacter_B sp003143755	s__Algibacter sp. ZY111	99.67	0.17	98.17	13	0	940488	Scaffold	d__Bacteria;p__Bacteroidota;c__Bacteroidia;o__Flavobacteriales;f__Flavobacteriaceae;g__Algibacter_B;s__Algibacter_B sp003143755	d__Bacteria;p__Bacteroidetes;c__Flavobacteriia;o__Flavobacteriales;f__Flavobacteriaceae;g__Algibacter;s__Algibacter sp. ZY111
GCA_000374485.1	s__Algicola sagamiensis	s__Algicola sagamiensis	96.97	0.62	91.82	41	0	210198	Scaffold	d__Bacteria;p__Proteobacteria;c__Gammaproteobacteria;o__Enterobacterales;f__Alteromonadaceae;g__Algicola;s__Algicola sagamiensis	d__Bacteria;p__Proteobacteria;c__Gammaproteobacteria;o__Alteromonadales;f__Pseudoalteromonadaceae;g__Algicola;s__Algicola sagamiensis
GCA_000733765.1	s__Algiphilus aromaticivorans	s__Algiphilus aromaticivorans	98.82	1.36	91.92	2	0	3800396	Contig	d__Bacteria;p__Proteobacteria;c__Gammaproteobacteria;o__Nevskiales;f__Algiphilaceae;g__Algiphilus;s__Algiphilus aromaticivorans	d__Bacteria;p__Proteobacteria;c__Gammaproteobacteria;o__Nevskiales;f__Algiphilaceae;g__Algiphilus;s__Algiphilus aromaticivorans
GCA_900115015.1	s__Algoriella xinjiangensis	s__Algoriella xinjiangensis	99.64	0	97.39	45	0	209268	Scaffold	d__Bacteria;p__Bacteroidota;c__Bacteroidia;o__Flavobacteriales;f__Weeksellaceae;g__Algoriella;s__Algoriella xinjiangensis	d__Bacteria;p__Bacteroidetes;c__Flavobacteriia;o__Flavobacteriales;f__Flavobacteriaceae;g__Algoriella;s__Algoriella xinjiangensis
GCA_900103735.1	s__Algoriphagus alkaliphilus	s__Algoriphagus alkaliphilus	99.62	0.38	93.17	91	0	111431	Scaffold	d__Bacteria;p__Bacteroidota;c__Bacteroidia;o__Cytophagales;f__Cyclobacteriaceae;g__Algoriphagus;s__Algoriphagus alkaliphilus	d__Bacteria;p__Bacteroidetes;c__Cytophagia;o__Cytophagales;f__Cyclobacteriaceae;g__Algoriphagus;s__Algoriphagus alkaliphilus
GCA_002150685.1	s__Algoriphagus antarcticus	s__Algoriphagus antarcticus	100	0.56	90.4	136	0	122061	Contig	d__Bacteria;p__Bacteroidota;c__Bacteroidia;o__Cytophagales;f__Cyclobacteriaceae;g__Algoriphagus;s__Algoriphagus antarcticus	d__Bacteria;p__Bacteroidetes;c__Cytophagia;o__Cytophagales;f__Cyclobacteriaceae;g__Algoriphagus;s__Algoriphagus antarcticus
GCA_003253485.1	s__Algoriphagus aquaeductus	s__Algoriphagus aquaeductus	99.62	0.75	93.17	54	0	203156	Scaffold	d__Bacteria;p__Bacteroidota;c__Bacteroidia;o__Cytophagales;f__Cyclobacteriaceae;g__Algoriphagus;s__Algoriphagus aquaeductus	d__Bacteria;p__Bacteroidetes;c__Cytophagia;o__Cytophagales;f__Cyclobacteriaceae;g__Algoriphagus;s__Algoriphagus aquaeductus
GCA_900112005.1	s__Algoriphagus aquimarinus	s__Algoriphagus aquimarinus	100	0.19	96.6	49	0	191596	Scaffold	d__Bacteria;p__Bacteroidota;c__Bacteroidia;o__Cytophagales;f__Cyclobacteriaceae;g__Algoriphagus;s__Algoriphagus aquimarinus	d__Bacteria;p__Bacteroidetes;c__Cytophagia;o__Cytophagales;f__Cyclobacteriaceae;g__Algoriphagus;s__Algoriphagus aquimarinus
GCA_900108085.1	s__Algoriphagus boritolerans	s__Algoriphagus boritolerans	100	0	95.5	90	0	136814	Scaffold	d__Bacteria;p__Bacteroidota;c__Bacteroidia;o__Cytophagales;f__Cyclobacteriaceae;g__Algoriphagus;s__Algoriphagus boritolerans	d__Bacteria;p__Bacteroidetes;c__Cytophagia;o__Cytophagales;f__Cyclobacteriaceae;g__Algoriphagus;s__Algoriphagus boritolerans
GCA_003254055.1	s__Algoriphagus chordae	s__Algoriphagus chordae	100	0.31	95.6	57	0	177836	Scaffold	d__Bacteria;p__Bacteroidota;c__Bacteroidia;o__Cytophagales;f__Cyclobacteriaceae;g__Algoriphagus;s__Algoriphagus chordae	d__Bacteria;p__Bacteroidetes;c__Cytophagia;o__Cytophagales;f__Cyclobacteriaceae;g__Algoriphagus;s__Algoriphagus chordae
GCA_900101705.1	s__Algoriphagus faecimaris	s__Algoriphagus faecimaris	100	0	94	120	0	86472	Scaffold	d__Bacteria;p__Bacteroidota;c__Bacteroidia;o__Cytophagales;f__Cyclobacteriaceae;g__Algoriphagus;s__Algoriphagus faecimaris	d__Bacteria;p__Bacteroidetes;c__Cytophagia;o__Cytophagales;f__Cyclobacteriaceae;g__Algoriphagus;s__Algoriphagus faecimaris
GCA_002807035.1	s__Algoriphagus sp002807035	s__Algoriphagus formosus	100	0	99.05	19	0	1215173	Scaffold	d__Bacteria;p__Bacteroidota;c__Bacteroidia;o__Cytophagales;f__Cyclobacteriaceae;g__Algoriphagus;s__Algoriphagus sp002807035	d__Bacteria;p__Bacteroidetes;c__Cytophagia;o__Cytophagales;f__Cyclobacteriaceae;g__Algoriphagus;s__Algoriphagus formosus
GCA_900129785.1	s__Algoriphagus halophilus	s__Algoriphagus halophilus	99.25	0	98.8	9	0	2861205	Scaffold	d__Bacteria;p__Bacteroidota;c__Bacteroidia;o__Cytophagales;f__Cyclobacteriaceae;g__Algoriphagus;s__Algoriphagus halophilus	d__Bacteria;p__Bacteroidetes;c__Cytophagia;o__Cytophagales;f__Cyclobacteriaceae;g__Algoriphagus;s__Algoriphagus halophilus
GCA_900113375.1	s__Algoriphagus hitonicola	s__Algoriphagus hitonicola	100	0	97.9	42	0	237766	Scaffold	d__Bacteria;p__Bacteroidota;c__Bacteroidia;o__Cytophagales;f__Cyclobacteriaceae;g__Algoriphagus;s__Algoriphagus hitonicola	d__Bacteria;p__Bacteroidetes;c__Cytophagia;o__Cytophagales;f__Cyclobacteriaceae;g__Algoriphagus;s__Algoriphagus hitonicola
GCA_003259255.1	s__Algoriphagus sp003259255	s__Algoriphagus litoralis	100	0.19	95.35	74	0	422252	Contig	d__Bacteria;p__Bacteroidota;c__Bacteroidia;o__Cytophagales;f__Cyclobacteriaceae;g__Algoriphagus;s__Algoriphagus sp003259255	d__Bacteria;p__Bacteroidetes;c__Cytophagia;o__Cytophagales;f__Cyclobacteriaceae;g__Algoriphagus;s__Algoriphagus litoralis
GCA_900116615.1	s__Algoriphagus locisalis	s__Algoriphagus locisalis	100	0.38	97.05	21	0	441634	Scaffold	d__Bacteria;p__Bacteroidota;c__Bacteroidia;o__Cytophagales;f__Cyclobacteriaceae;g__Algoriphagus;s__Algoriphagus locisalis	d__Bacteria;p__Bacteroidetes;c__Cytophagia;o__Cytophagales;f__Cyclobacteriaceae;g__Algoriphagus;s__Algoriphagus locisalis
GCA_000166275.1	s__Algoriphagus machipongonensis	s__Algoriphagus machipongonensis	99.62	0	99.57	1	0	4786724	Chromosome	d__Bacteria;p__Bacteroidota;c__Bacteroidia;o__Cytophagales;f__Cyclobacteriaceae;g__Algoriphagus;s__Algoriphagus machipongonensis	d__Bacteria;p__Bacteroidetes;c__Cytophagia;o__Cytophagales;f__Cyclobacteriaceae;g__Algoriphagus;s__Algoriphagus machipongonensis
GCA_000429425.1	s__Algoriphagus mannitolivorans	s__Algoriphagus mannitolivorans	100	0	98.8	24	0	334964	Scaffold	d__Bacteria;p__Bacteroidota;c__Bacteroidia;o__Cytophagales;f__Cyclobacteriaceae;g__Algoriphagus;s__Algoriphagus mannitolivorans	d__Bacteria;p__Bacteroidetes;c__Cytophagia;o__Cytophagales;f__Cyclobacteriaceae;g__Algoriphagus;s__Algoriphagus mannitolivorans
GCA_000526355.1	s__Algoriphagus marincola_A	s__Algoriphagus marincola	100	0	99.95	1	0	4182541	Contig	d__Bacteria;p__Bacteroidota;c__Bacteroidia;o__Cytophagales;f__Cyclobacteriaceae;g__Algoriphagus;s__Algoriphagus marincola_A	d__Bacteria;p__Bacteroidetes;c__Cytophagia;o__Cytophagales;f__Cyclobacteriaceae;g__Algoriphagus;s__Algoriphagus marincola
GCA_001936475.1	s__Algoriphagus marinus	s__Algoriphagus marinus	100	0.45	96.25	30	0	318562	Contig	d__Bacteria;p__Bacteroidota;c__Bacteroidia;o__Cytophagales;f__Cyclobacteriaceae;g__Algoriphagus;s__Algoriphagus marinus	d__Bacteria;p__Bacteroidetes;c__Cytophagia;o__Cytophagales;f__Cyclobacteriaceae;g__Algoriphagus;s__Algoriphagus marinus
GCA_002150505.1	s__Algoriphagus ratkowskyi	s__Algoriphagus ratkowskyi	100	0.31	95.75	54	0	293898	Contig	d__Bacteria;p__Bacteroidota;c__Bacteroidia;o__Cytophagales;f__Cyclobacteriaceae;g__Algoriphagus;s__Algoriphagus ratkowskyi	d__Bacteria;p__Bacteroidetes;c__Cytophagia;o__Cytophagales;f__Cyclobacteriaceae;g__Algoriphagus;s__Algoriphagus ratkowskyi
GCA_001442615.1	s__Algoriphagus resistens	s__Algoriphagus resistens	98.31	0.5	93.66	43	0	346892	Contig	d__Bacteria;p__Bacteroidota;c__Bacteroidia;o__Cytophagales;f__Cyclobacteriaceae;g__Algoriphagus;s__Algoriphagus resistens	d__Bacteria;p__Bacteroidetes;c__Cytophagia;o__Cytophagales;f__Cyclobacteriaceae;g__Algoriphagus;s__Algoriphagus resistens
GCA_002002735.1	s__Algoriphagus sp002002735	s__Algoriphagus sp. A40	100	0.26	94	94	0	187594	Contig	d__Bacteria;p__Bacteroidota;c__Bacteroidia;o__Cytophagales;f__Cyclobacteriaceae;g__Algoriphagus;s__Algoriphagus sp002002735	d__Bacteria;p__Bacteroidetes;c__Cytophagia;o__Cytophagales;f__Cyclobacteriaceae;g__Algoriphagus;s__Algoriphagus sp. A40
GCA_001593605.1	s__Algoriphagus sp001593605	s__Algoriphagus sp. M8-2	100	0	199.95	1	0	3882610	Complete Genome	d__Bacteria;p__Bacteroidota;c__Bacteroidia;o__Cytophagales;f__Cyclobacteriaceae;g__Algoriphagus;s__Algoriphagus sp001593605	d__Bacteria;p__Bacteroidetes;c__Cytophagia;o__Cytophagales;f__Cyclobacteriaceae;g__Algoriphagus;s__Algoriphagus sp. M8-2
GCA_000429445.1	s__Algoriphagus terrigena	s__Algoriphagus terrigena	100	0	97	60	0	212985	Scaffold	d__Bacteria;p__Bacteroidota;c__Bacteroidia;o__Cytophagales;f__Cyclobacteriaceae;g__Algoriphagus;s__Algoriphagus terrigena	d__Bacteria;p__Bacteroidetes;c__Cytophagia;o__Cytophagales;f__Cyclobacteriaceae;g__Algoriphagus;s__Algoriphagus terrigena
GCA_000429465.1	s__Algoriphagus vanfongensis	s__Algoriphagus vanfongensis	100	0	99.1	18	0	471639	Scaffold	d__Bacteria;p__Bacteroidota;c__Bacteroidia;o__Cytophagales;f__Cyclobacteriaceae;g__Algoriphagus;s__Algoriphagus vanfongensis	d__Bacteria;p__Bacteroidetes;c__Cytophagia;o__Cytophagales;f__Cyclobacteriaceae;g__Algoriphagus;s__Algoriphagus vanfongensis
GCA_003259505.1	s__Algoriphagus yeomjeoni	s__Algoriphagus yeomjeoni	100	0.38	96.15	39	0	370184	Scaffold	d__Bacteria;p__Bacteroidota;c__Bacteroidia;o__Cytophagales;f__Cyclobacteriaceae;g__Algoriphagus;s__Algoriphagus yeomjeoni	d__Bacteria;p__Bacteroidetes;c__Cytophagia;o__Cytophagales;f__Cyclobacteriaceae;g__Algoriphagus;s__Algoriphagus yeomjeoni
GCA_900148515.1	s__Algoriphagus zhangzhouensis	s__Algoriphagus zhangzhouensis	100	0.19	98.15	18	0	1027975	Scaffold	d__Bacteria;p__Bacteroidota;c__Bacteroidia;o__Cytophagales;f__Cyclobacteriaceae;g__Algoriphagus;s__Algoriphagus zhangzhouensis	d__Bacteria;p__Bacteroidetes;c__Cytophagia;o__Cytophagales;f__Cyclobacteriaceae;g__Algoriphagus;s__Algoriphagus zhangzhouensis
GCA_000429485.1	s__Aliagarivorans marinus	s__Aliagarivorans marinus	100	0.22	96.45	49	0	186735	Scaffold	d__Bacteria;p__Proteobacteria;c__Gammaproteobacteria;o__Enterobacterales;f__Psychromonadaceae_A;g__Aliagarivorans;s__Aliagarivorans marinus	d__Bacteria;p__Proteobacteria;c__Gammaproteobacteria;o__Alteromonadales;f__Alteromonadaceae;g__Aliagarivorans;s__Aliagarivorans marinus
GCA_000429505.1	s__Aliagarivorans taiwanensis	s__Aliagarivorans taiwanensis	98.92	0	94.77	83	0	107075	Scaffold	d__Bacteria;p__Proteobacteria;c__Gammaproteobacteria;o__Enterobacterales;f__Psychromonadaceae_A;g__Aliagarivorans;s__Aliagarivorans taiwanensis	d__Bacteria;p__Proteobacteria;c__Gammaproteobacteria;o__Alteromonadales;f__Alteromonadaceae;g__Aliagarivorans;s__Aliagarivorans taiwanensis
GCA_000204645.1	s__Alicycliphilus denitrificans	s__Alicycliphilus denitrificans	99.85	0.46	197.45	2	0	4995263	Complete Genome	d__Bacteria;p__Proteobacteria;c__Gammaproteobacteria;o__Burkholderiales;f__Burkholderiaceae;g__Alicycliphilus;s__Alicycliphilus denitrificans	d__Bacteria;p__Proteobacteria;c__Betaproteobacteria;o__Burkholderiales;f__Comamonadaceae;g__Alicycliphilus;s__Alicycliphilus denitrificans
GCA_000179015.2	s__Alicycliphilus denitrificans	s__Alicycliphilus denitrificans	99.54	0.77	195.54	3	0	4637013	Complete Genome	d__Bacteria;p__Proteobacteria;c__Gammaproteobacteria;o__Burkholderiales;f__Burkholderiaceae;g__Alicycliphilus;s__Alicycliphilus denitrificans	d__Bacteria;p__Proteobacteria;c__Betaproteobacteria;o__Burkholderiales;f__Comamonadaceae;g__Alicycliphilus;s__Alicycliphilus denitrificans
GCA_002894355.1	s__Alicycliphilus denitrificans	s__Alicycliphilus denitrificans	99.85	0.15	96.5	52	0	187611	Contig	d__Bacteria;p__Proteobacteria;c__Gammaproteobacteria;o__Burkholderiales;f__Burkholderiaceae;g__Alicycliphilus;s__Alicycliphilus denitrificans	d__Bacteria;p__Proteobacteria;c__Betaproteobacteria;o__Burkholderiales;f__Comamonadaceae;g__Alicycliphilus;s__Alicycliphilus denitrificans
GCA_002250385.2	s__Alicycliphilus denitrificans	s__Alicycliphilus denitrificans	100	0.77	95.4	15	0	1431080	Contig	d__Bacteria;p__Proteobacteria;c__Gammaproteobacteria;o__Burkholderiales;f__Burkholderiaceae;g__Alicycliphilus;s__Alicycliphilus denitrificans	d__Bacteria;p__Proteobacteria;c__Betaproteobacteria;o__Burkholderiales;f__Comamonadaceae;g__Alicycliphilus;s__Alicycliphilus denitrificans
GCA_001544355.1	s__Alicyclobacillus acidiphilus	s__Alicyclobacillus acidiphilus	99.21	2.36	79.16	165	0	57905	Contig	d__Bacteria;p__Firmicutes_K;c__Alicyclobacillia;o__Alicyclobacillales;f__Alicyclobacillaceae;g__Alicyclobacillus;s__Alicyclobacillus acidiphilus	d__Bacteria;p__Firmicutes;c__Bacilli;o__Bacillales;f__Alicyclobacillaceae;g__Alicyclobacillus;s__Alicyclobacillus acidiphilus
GCA_000024285.1	s__Alicyclobacillus acidocaldarius	s__Alicyclobacillus acidocaldarius	99.21	0	199.01	4	0	3018755	Complete Genome	d__Bacteria;p__Firmicutes_K;c__Alicyclobacillia;o__Alicyclobacillales;f__Alicyclobacillaceae;g__Alicyclobacillus;s__Alicyclobacillus acidocaldarius	d__Bacteria;p__Firmicutes;c__Bacilli;o__Bacillales;f__Alicyclobacillaceae;g__Alicyclobacillus;s__Alicyclobacillus acidocaldarius
GCA_000444055.1	s__Alicyclobacillus acidoterrestris	s__Alicyclobacillus acidoterrestris	98.82	0.79	84.52	207	0	44524	Contig	d__Bacteria;p__Firmicutes_K;c__Alicyclobacillia;o__Alicyclobacillales;f__Alicyclobacillaceae;g__Alicyclobacillus;s__Alicyclobacillus acidoterrestris	d__Bacteria;p__Firmicutes;c__Bacilli;o__Bacillales;f__Alicyclobacillaceae;g__Alicyclobacillus;s__Alicyclobacillus acidoterrestris
GCA_000429525.1	s__Alicyclobacillus_A contaminans	s__Alicyclobacillus contaminans	98.8	0	93.2	112	0	64256	Scaffold	d__Bacteria;p__Firmicutes_K;c__Alicyclobacillia;o__Alicyclobacillales;f__Alicyclobacillaceae;g__Alicyclobacillus_A;s__Alicyclobacillus_A contaminans	d__Bacteria;p__Firmicutes;c__Bacilli;o__Bacillales;f__Alicyclobacillaceae;g__Alicyclobacillus;s__Alicyclobacillus contaminans
GCA_001399675.1	s__Alicyclobacillus_B ferrooxydans	s__Alicyclobacillus ferrooxydans	98.8	0	93.35	109	0	110690	Contig	d__Bacteria;p__Firmicutes_K;c__Alicyclobacillia;o__Alicyclobacillales;f__Alicyclobacillaceae;g__Alicyclobacillus_B;s__Alicyclobacillus_B ferrooxydans	d__Bacteria;p__Firmicutes;c__Bacilli;o__Bacillales;f__Alicyclobacillaceae;g__Alicyclobacillus;s__Alicyclobacillus ferrooxydans
GCA_000430585.1	s__Alicyclobacillus_G herbarius	s__Alicyclobacillus herbarius	98.56	1.05	90.36	59	0	136878	Scaffold	d__Bacteria;p__Firmicutes_K;c__Alicyclobacillia;o__Alicyclobacillales;f__Alicyclobacillaceae;g__Alicyclobacillus_G;s__Alicyclobacillus_G herbarius	d__Bacteria;p__Firmicutes;c__Bacilli;o__Bacillales;f__Alicyclobacillaceae;g__Alicyclobacillus;s__Alicyclobacillus herbarius
GCA_900107035.1	s__Alicyclobacillus hesperidum	s__Alicyclobacillus hesperidum	98.43	0	95.68	55	0	147474	Scaffold	d__Bacteria;p__Firmicutes_K;c__Alicyclobacillia;o__Alicyclobacillales;f__Alicyclobacillaceae;g__Alicyclobacillus;s__Alicyclobacillus hesperidum	d__Bacteria;p__Firmicutes;c__Bacilli;o__Bacillales;f__Alicyclobacillaceae;g__Alicyclobacillus;s__Alicyclobacillus hesperidum
GCA_000294675.1	s__Alicyclobacillus hesperidum	s__Alicyclobacillus hesperidum	98.43	0	94.53	78	0	128825	Contig	d__Bacteria;p__Firmicutes_K;c__Alicyclobacillia;o__Alicyclobacillales;f__Alicyclobacillaceae;g__Alicyclobacillus;s__Alicyclobacillus hesperidum	d__Bacteria;p__Firmicutes;c__Bacilli;o__Bacillales;f__Alicyclobacillaceae;g__Alicyclobacillus;s__Alicyclobacillus hesperidum
GCA_001552655.1	s__Alicyclobacillus_G kakegawensis	s__Alicyclobacillus kakegawensis	98.56	0.79	91.06	71	0	132421	Contig	d__Bacteria;p__Firmicutes_K;c__Alicyclobacillia;o__Alicyclobacillales;f__Alicyclobacillaceae;g__Alicyclobacillus_G;s__Alicyclobacillus_G kakegawensis	d__Bacteria;p__Firmicutes;c__Bacilli;o__Bacillales;f__Alicyclobacillaceae;g__Alicyclobacillus;s__Alicyclobacillus kakegawensis
GCA_900116805.1	s__Alicyclobacillus_H macrosporangiidus	s__Alicyclobacillus macrosporangiidus	98.53	1.2	87.73	96	0	133918	Scaffold	d__Bacteria;p__Firmicutes_K;c__Alicyclobacillia;o__Alicyclobacillales;f__Alicyclobacillaceae;g__Alicyclobacillus_H;s__Alicyclobacillus_H macrosporangiidus	d__Bacteria;p__Firmicutes;c__Bacilli;o__Bacillales;f__Alicyclobacillaceae;g__Alicyclobacillus;s__Alicyclobacillus macrosporangiidus
GCA_001570745.1	s__Alicyclobacillus mali	s__Alicyclobacillus mali	99.21	0	94.96	85	0	96664	Contig	d__Bacteria;p__Firmicutes_K;c__Alicyclobacillia;o__Alicyclobacillales;f__Alicyclobacillaceae;g__Alicyclobacillus;s__Alicyclobacillus mali	d__Bacteria;p__Firmicutes;c__Bacilli;o__Bacillales;f__Alicyclobacillaceae;g__Alicyclobacillus;s__Alicyclobacillus mali
GCA_900142255.1	s__Alicyclobacillus_I montanus	s__Alicyclobacillus montanus	97.38	1.05	88.33	76	0	108670	Scaffold	d__Bacteria;p__Firmicutes_K;c__Alicyclobacillia;o__Alicyclobacillales;f__Alicyclobacillaceae;g__Alicyclobacillus_I;s__Alicyclobacillus_I montanus	d__Bacteria;p__Firmicutes;c__Bacilli;o__Bacillales;f__Alicyclobacillaceae;g__Alicyclobacillus;s__Alicyclobacillus montanus
GCA_000472905.1	s__Alicyclobacillus_A pomorum	s__Alicyclobacillus pomorum	99.2	0.4	95.35	37	0	198176	Scaffold	d__Bacteria;p__Firmicutes_K;c__Alicyclobacillia;o__Alicyclobacillales;f__Alicyclobacillaceae;g__Alicyclobacillus_A;s__Alicyclobacillus_A pomorum	d__Bacteria;p__Firmicutes;c__Bacilli;o__Bacillales;f__Alicyclobacillaceae;g__Alicyclobacillus;s__Alicyclobacillus pomorum
GCA_001552675.1	s__Alicyclobacillus sendaiensis	s__Alicyclobacillus sendaiensis	98.82	0	91.17	153	0	38367	Contig	d__Bacteria;p__Firmicutes_K;c__Alicyclobacillia;o__Alicyclobacillales;f__Alicyclobacillaceae;g__Alicyclobacillus;s__Alicyclobacillus sendaiensis	d__Bacteria;p__Firmicutes;c__Bacilli;o__Bacillales;f__Alicyclobacillaceae;g__Alicyclobacillus;s__Alicyclobacillus sendaiensis
GCA_001552255.1	s__Alicyclobacillus_G shizuokensis	s__Alicyclobacillus shizuokensis	98.56	1.57	83.31	148	0	69296	Contig	d__Bacteria;p__Firmicutes_K;c__Alicyclobacillia;o__Alicyclobacillales;f__Alicyclobacillaceae;g__Alicyclobacillus_G;s__Alicyclobacillus_G shizuokensis	d__Bacteria;p__Firmicutes;c__Bacilli;o__Bacillales;f__Alicyclobacillaceae;g__Alicyclobacillus;s__Alicyclobacillus shizuokensis
GCA_001447355.1	s__Alicyclobacillus tengchongensis	s__Alicyclobacillus tengchongensis	98.43	0	95.68	55	0	121584	Contig	d__Bacteria;p__Firmicutes_K;c__Alicyclobacillia;o__Alicyclobacillales;f__Alicyclobacillaceae;g__Alicyclobacillus;s__Alicyclobacillus tengchongensis	d__Bacteria;p__Firmicutes;c__Bacilli;o__Bacillales;f__Alicyclobacillaceae;g__Alicyclobacillus;s__Alicyclobacillus tengchongensis
GCA_900156755.1	s__Alicyclobacillus vulcanalis	s__Alicyclobacillus vulcanalis	99.61	0	97.81	36	0	208354	Scaffold	d__Bacteria;p__Firmicutes_K;c__Alicyclobacillia;o__Alicyclobacillales;f__Alicyclobacillaceae;g__Alicyclobacillus;s__Alicyclobacillus vulcanalis	d__Bacteria;p__Firmicutes;c__Bacilli;o__Bacillales;f__Alicyclobacillaceae;g__Alicyclobacillus;s__Alicyclobacillus vulcanalis
GCA_900110815.1	s__Aliicoccus persicus	s__Aliicoccus persicus	94.34	2.03	82.54	33	0	93826	Scaffold	d__Bacteria;p__Firmicutes;c__Bacilli;o__Staphylococcales;f__Salinicoccaceae;g__Aliicoccus;s__Aliicoccus persicus	d__Bacteria;p__Firmicutes;c__Bacilli;o__Bacillales;f__Staphylococcaceae;g__Aliicoccus;s__Aliicoccus persicus
GCA_003259445.1	s__Idiomarina maris	s__Aliidiomarina maris	99.1	0.64	94	38	0	221047	Scaffold	d__Bacteria;p__Proteobacteria;c__Gammaproteobacteria;o__Enterobacterales;f__Alteromonadaceae;g__Idiomarina;s__Idiomarina maris	d__Bacteria;p__Proteobacteria;c__Gammaproteobacteria;o__Alteromonadales;f__Idiomarinaceae;g__Aliidiomarina;s__Aliidiomarina maris
GCA_003290085.1	s__Idiomarina sp003290085	s__Aliidiomarina sp. B3213	98.71	0.67	93.76	32	0	919149	Contig	d__Bacteria;p__Proteobacteria;c__Gammaproteobacteria;o__Enterobacterales;f__Alteromonadaceae;g__Idiomarina;s__Idiomarina sp003290085	d__Bacteria;p__Proteobacteria;c__Gammaproteobacteria;o__Alteromonadales;f__Idiomarinaceae;g__Aliidiomarina;s__Aliidiomarina sp. B3213
GCA_900129315.1	s__Aliifodinibius roseus	s__Aliifodinibius roseus	96.99	0.82	89.69	64	0	195789	Contig	d__Bacteria;p__Bacteroidota;c__Rhodothermia;o__Balneolales;f__Balneolaceae;g__Aliifodinibius;s__Aliifodinibius roseus	d__Bacteria;p__Balneolaeota;c__Balneolia;o__Balneolales;f__Balneolaceae;g__Aliifodinibius;s__Aliifodinibius roseus
GCA_002287075.1	s__Aliifodinibius sp002287075	s__Aliifodinibius sp. WN023	97.54	2.46	83.29	39	0	310580	Contig	d__Bacteria;p__Bacteroidota;c__Rhodothermia;o__Balneolales;f__Balneolaceae;g__Aliifodinibius;s__Aliifodinibius sp002287075	d__Bacteria;p__Balneolaeota;c__Balneolia;o__Balneolales;f__Balneolaceae;g__Aliifodinibius;s__Aliifodinibius sp. WN023
GCA_000314975.1	s__Aliiglaciecola lipolytica	s__Aliiglaciecola lipolytica	100	0.84	92	76	0	186483	Contig	d__Bacteria;p__Proteobacteria;c__Gammaproteobacteria;o__Enterobacterales;f__Alteromonadaceae;g__Aliiglaciecola;s__Aliiglaciecola lipolytica	d__Bacteria;p__Proteobacteria;c__Gammaproteobacteria;o__Alteromonadales;f__Alteromonadaceae;g__Aliiglaciecola;s__Aliiglaciecola lipolytica
GCA_000497755.1	s__Aliihoeflea sp000497755	s__Aliihoeflea sp. 2WW	98.98	2.19	84.38	73	0	191172	Contig	d__Bacteria;p__Proteobacteria;c__Alphaproteobacteria;o__Rhizobiales;f__Rhizobiaceae;g__Aliihoeflea;s__Aliihoeflea sp000497755	d__Bacteria;p__Proteobacteria;c__Alphaproteobacteria;o__Rhizobiales;f__Phyllobacteriaceae;g__Aliihoeflea;s__Aliihoeflea sp. 2WW
GCA_001307765.1	s__Aliiroseovarius crassostreae	s__Aliiroseovarius crassostreae	99.6	1.08	92.85	27	0	625830	Contig	d__Bacteria;p__Proteobacteria;c__Alphaproteobacteria;o__Rhodobacterales;f__Rhodobacteraceae;g__Aliiroseovarius;s__Aliiroseovarius crassostreae	d__Bacteria;p__Proteobacteria;c__Alphaproteobacteria;o__Rhodobacterales;f__Rhodobacteraceae;g__Aliiroseovarius;s__Aliiroseovarius crassostreae
GCA_900302485.1	s__Aliiroseovarius pelagivivens	s__Aliiroseovarius pelagivivens	99.24	0.61	95.99	4	0	2500797	Contig	d__Bacteria;p__Proteobacteria;c__Alphaproteobacteria;o__Rhodobacterales;f__Rhodobacteraceae;g__Aliiroseovarius;s__Aliiroseovarius pelagivivens	d__Bacteria;p__Proteobacteria;c__Alphaproteobacteria;o__Rhodobacterales;f__Rhodobacteraceae;g__Aliiroseovarius;s__Aliiroseovarius pelagivivens
GCA_900109955.1	s__Aliiroseovarius sediminilitoris	s__Aliiroseovarius sediminilitoris	99.49	0.45	96.94	6	0	3043064	Contig	d__Bacteria;p__Proteobacteria;c__Alphaproteobacteria;o__Rhodobacterales;f__Rhodobacteraceae;g__Aliiroseovarius;s__Aliiroseovarius sediminilitoris	d__Bacteria;p__Proteobacteria;c__Alphaproteobacteria;o__Rhodobacterales;f__Rhodobacteraceae;g__Aliiroseovarius;s__Aliiroseovarius sediminilitoris
GCA_000011805.1	s__Aliivibrio fischeri	s__Aliivibrio fischeri	99.8	0	199.65	3	0	2897536	Complete Genome	d__Bacteria;p__Proteobacteria;c__Gammaproteobacteria;o__Enterobacterales;f__Vibrionaceae;g__Aliivibrio;s__Aliivibrio fischeri	d__Bacteria;p__Proteobacteria;c__Gammaproteobacteria;o__Vibrionales;f__Vibrionaceae;g__Aliivibrio;s__Aliivibrio fischeri
GCA_001640415.1	s__Aliivibrio fischeri	s__Aliivibrio fischeri	99.93	0	97.83	42	0	207930	Contig	d__Bacteria;p__Proteobacteria;c__Gammaproteobacteria;o__Enterobacterales;f__Vibrionaceae;g__Aliivibrio;s__Aliivibrio fischeri	d__Bacteria;p__Proteobacteria;c__Gammaproteobacteria;o__Vibrionales;f__Vibrionaceae;g__Aliivibrio;s__Aliivibrio fischeri
GCA_001640455.1	s__Aliivibrio fischeri	s__Aliivibrio fischeri	99.93	0	97.53	48	0	236032	Contig	d__Bacteria;p__Proteobacteria;c__Gammaproteobacteria;o__Enterobacterales;f__Vibrionaceae;g__Aliivibrio;s__Aliivibrio fischeri	d__Bacteria;p__Proteobacteria;c__Gammaproteobacteria;o__Vibrionales;f__Vibrionaceae;g__Aliivibrio;s__Aliivibrio fischeri
GCA_001640325.1	s__Aliivibrio fischeri	s__Aliivibrio fischeri	99.93	0	97.53	48	0	223630	Contig	d__Bacteria;p__Proteobacteria;c__Gammaproteobacteria;o__Enterobacterales;f__Vibrionaceae;g__Aliivibrio;s__Aliivibrio fischeri	d__Bacteria;p__Proteobacteria;c__Gammaproteobacteria;o__Vibrionales;f__Vibrionaceae;g__Aliivibrio;s__Aliivibrio fischeri
GCA_001640525.1	s__Aliivibrio fischeri	s__Aliivibrio fischeri	99.93	0.27	96.93	33	0	261058	Contig	d__Bacteria;p__Proteobacteria;c__Gammaproteobacteria;o__Enterobacterales;f__Vibrionaceae;g__Aliivibrio;s__Aliivibrio fischeri	d__Bacteria;p__Proteobacteria;c__Gammaproteobacteria;o__Vibrionales;f__Vibrionaceae;g__Aliivibrio;s__Aliivibrio fischeri
GCA_001691055.1	s__Aliivibrio salmonicida	s__Aliivibrio logei	99.86	0.46	93.06	90	0	302500	Scaffold	d__Bacteria;p__Proteobacteria;c__Gammaproteobacteria;o__Enterobacterales;f__Vibrionaceae;g__Aliivibrio;s__Aliivibrio salmonicida	d__Bacteria;p__Proteobacteria;c__Gammaproteobacteria;o__Vibrionales;f__Vibrionaceae;g__Aliivibrio;s__Aliivibrio logei
GCA_000286935.2	s__Aliivibrio salmonicida	s__Aliivibrio logei	99.86	0.09	91.26	163	0	93776	Scaffold	d__Bacteria;p__Proteobacteria;c__Gammaproteobacteria;o__Enterobacterales;f__Vibrionaceae;g__Aliivibrio;s__Aliivibrio salmonicida	d__Bacteria;p__Proteobacteria;c__Gammaproteobacteria;o__Vibrionales;f__Vibrionaceae;g__Aliivibrio;s__Aliivibrio logei
GCA_001691065.1	s__Aliivibrio sp001690985	s__Aliivibrio sp. 1S128	99.91	0.44	85.96	235	0	202652	Scaffold	d__Bacteria;p__Proteobacteria;c__Gammaproteobacteria;o__Enterobacterales;f__Vibrionaceae;g__Aliivibrio;s__Aliivibrio sp001690985	d__Bacteria;p__Proteobacteria;c__Gammaproteobacteria;o__Vibrionales;f__Vibrionaceae;g__Aliivibrio;s__Aliivibrio sp. 1S128
GCA_900312675.1	s__Aliivibrio sp900312675	s__Aliivibrio sp. EL58	99.91	0.64	96.1014	12	171	1130962	Contig	d__Bacteria;p__Proteobacteria;c__Gammaproteobacteria;o__Enterobacterales;f__Vibrionaceae;g__Aliivibrio;s__Aliivibrio sp900312675	d__Bacteria;p__Proteobacteria;c__Gammaproteobacteria;o__Vibrionales;f__Vibrionaceae;g__Aliivibrio;s__Aliivibrio sp. EL58
GCA_001557835.1	s__Aliivibrio sifiae	s__Aliivibrio wodanis	99.91	0.07	96.71	57	0	629563	Contig	d__Bacteria;p__Proteobacteria;c__Gammaproteobacteria;o__Enterobacterales;f__Vibrionaceae;g__Aliivibrio;s__Aliivibrio sifiae	d__Bacteria;p__Proteobacteria;c__Gammaproteobacteria;o__Vibrionales;f__Vibrionaceae;g__Aliivibrio;s__Aliivibrio wodanis
GCA_001557865.1	s__Aliivibrio sifiae	s__Aliivibrio wodanis	99.91	0.11	95.21	83	0	453861	Contig	d__Bacteria;p__Proteobacteria;c__Gammaproteobacteria;o__Enterobacterales;f__Vibrionaceae;g__Aliivibrio;s__Aliivibrio sifiae	d__Bacteria;p__Proteobacteria;c__Gammaproteobacteria;o__Vibrionales;f__Vibrionaceae;g__Aliivibrio;s__Aliivibrio wodanis
GCA_001557785.1	s__Aliivibrio sifiae	s__Aliivibrio wodanis	99.91	0.34	94.66	71	0	653986	Contig	d__Bacteria;p__Proteobacteria;c__Gammaproteobacteria;o__Enterobacterales;f__Vibrionaceae;g__Aliivibrio;s__Aliivibrio sifiae	d__Bacteria;p__Proteobacteria;c__Gammaproteobacteria;o__Vibrionales;f__Vibrionaceae;g__Aliivibrio;s__Aliivibrio wodanis
GCA_001557995.1	s__Aliivibrio sifiae	s__Aliivibrio wodanis	99.91	0.34	92.96	105	0	641894	Contig	d__Bacteria;p__Proteobacteria;c__Gammaproteobacteria;o__Enterobacterales;f__Vibrionaceae;g__Aliivibrio;s__Aliivibrio sifiae	d__Bacteria;p__Proteobacteria;c__Gammaproteobacteria;o__Vibrionales;f__Vibrionaceae;g__Aliivibrio;s__Aliivibrio wodanis
GCA_000280055.1	s__Alishewanella aestuarii	s__Alishewanella aestuarii	100	0.34	96.15	43	0	216465	Contig	d__Bacteria;p__Proteobacteria;c__Gammaproteobacteria;o__Enterobacterales;f__Alteromonadaceae;g__Alishewanella;s__Alishewanella aestuarii	d__Bacteria;p__Proteobacteria;c__Gammaproteobacteria;o__Alteromonadales;f__Alteromonadaceae;g__Alishewanella;s__Alishewanella aestuarii
GCA_000272005.1	s__Alishewanella agri	s__Alishewanella agri	100	0.51	95.95	30	0	406432	Contig	d__Bacteria;p__Proteobacteria;c__Gammaproteobacteria;o__Enterobacterales;f__Alteromonadaceae;g__Alishewanella;s__Alishewanella agri	d__Bacteria;p__Proteobacteria;c__Gammaproteobacteria;o__Alteromonadales;f__Alteromonadaceae;g__Alishewanella;s__Alishewanella agri
GCA_000245735.2	s__Alishewanella jeotgali	s__Alishewanella jeotgali	100	0.17	95.9	65	1	127457	Contig	d__Bacteria;p__Proteobacteria;c__Gammaproteobacteria;o__Enterobacterales;f__Alteromonadaceae;g__Alishewanella;s__Alishewanella jeotgali	d__Bacteria;p__Proteobacteria;c__Gammaproteobacteria;o__Alteromonadales;f__Alteromonadaceae;g__Alishewanella;s__Alishewanella jeotgali
GCA_001405855.1	s__Alistipes onderdonkii	s__Alistipes finegoldii	99.28	0.48	95.73	23	0	196596	Scaffold	d__Bacteria;p__Bacteroidota;c__Bacteroidia;o__Bacteroidales;f__Rikenellaceae;g__Alistipes;s__Alistipes onderdonkii	d__Bacteria;p__Bacteroidetes;c__Bacteroidia;o__Bacteroidales;f__Rikenellaceae;g__Alistipes;s__Alistipes finegoldii
GCA_001405655.1	s__Alistipes onderdonkii	s__Alistipes finegoldii	94.71	0.48	85.76	131	0	50793	Scaffold	d__Bacteria;p__Bacteroidota;c__Bacteroidia;o__Bacteroidales;f__Rikenellaceae;g__Alistipes;s__Alistipes onderdonkii	d__Bacteria;p__Bacteroidetes;c__Bacteroidia;o__Bacteroidales;f__Rikenellaceae;g__Alistipes;s__Alistipes finegoldii
GCA_000321205.1	s__Alistipes_A ihumii	s__Alistipes ihumii	100	1.15	91.25	60	0	279520	Contig	d__Bacteria;p__Bacteroidota;c__Bacteroidia;o__Bacteroidales;f__Rikenellaceae;g__Alistipes_A;s__Alistipes_A ihumii	d__Bacteria;p__Bacteroidetes;c__Bacteroidia;o__Bacteroidales;f__Rikenellaceae;g__Alistipes;s__Alistipes ihumii
GCA_000231275.1	s__Alistipes_A indistinctus	s__Alistipes indistinctus	100	0	99.1	18	0	501180	Scaffold	d__Bacteria;p__Bacteroidota;c__Bacteroidia;o__Bacteroidales;f__Rikenellaceae;g__Alistipes_A;s__Alistipes_A indistinctus	d__Bacteria;p__Bacteroidetes;c__Bacteroidia;o__Bacteroidales;f__Rikenellaceae;g__Alistipes;s__Alistipes indistinctus
GCA_000311925.1	s__Alistipes obesi	s__Alistipes obesi	99.04	0.48	93.69	59	0	102014	Scaffold	d__Bacteria;p__Bacteroidota;c__Bacteroidia;o__Bacteroidales;f__Rikenellaceae;g__Alistipes;s__Alistipes obesi	d__Bacteria;p__Bacteroidetes;c__Bacteroidia;o__Bacteroidales;f__Rikenellaceae;g__Alistipes;s__Alistipes obesi
GCA_000312145.1	s__Alistipes senegalensis	s__Alistipes senegalensis	99.76	0.48	95.31	41	0	244170	Scaffold	d__Bacteria;p__Bacteroidota;c__Bacteroidia;o__Bacteroidales;f__Rikenellaceae;g__Alistipes;s__Alistipes senegalensis	d__Bacteria;p__Bacteroidetes;c__Bacteroidia;o__Bacteroidales;f__Rikenellaceae;g__Alistipes;s__Alistipes senegalensis
GCA_000210575.1	s__Alistipes shahii	s__Alistipes shahii	97.12	0	87.27	197	0	31365	Chromosome	d__Bacteria;p__Bacteroidota;c__Bacteroidia;o__Bacteroidales;f__Rikenellaceae;g__Alistipes;s__Alistipes shahii	d__Bacteria;p__Bacteroidetes;c__Bacteroidia;o__Bacteroidales;f__Rikenellaceae;g__Alistipes;s__Alistipes shahii
GCA_002161005.1	s__Alistipes sp002159375	s__Alistipes sp. An116	100	2.88	82.7	58	0	167038	Contig	d__Bacteria;p__Bacteroidota;c__Bacteroidia;o__Bacteroidales;f__Rikenellaceae;g__Alistipes;s__Alistipes sp002159375	d__Bacteria;p__Bacteroidetes;c__Bacteroidia;o__Bacteroidales;f__Rikenellaceae;g__Alistipes;s__Alistipes sp. An116
GCA_002161445.1	s__Alistipes sp002161445	s__Alistipes sp. An66	100	0.48	94.9	54	0	168748	Contig	d__Bacteria;p__Bacteroidota;c__Bacteroidia;o__Bacteroidales;f__Rikenellaceae;g__Alistipes;s__Alistipes sp002161445	d__Bacteria;p__Bacteroidetes;c__Bacteroidia;o__Bacteroidales;f__Rikenellaceae;g__Alistipes;s__Alistipes sp. An66
GCA_900021155.1	s__Alistipes sp900021155	s__Alistipes sp. CHKCI003	99.04	0.48	91.19	109	0	75637	Scaffold	d__Bacteria;p__Bacteroidota;c__Bacteroidia;o__Bacteroidales;f__Rikenellaceae;g__Alistipes;s__Alistipes sp900021155	d__Bacteria;p__Bacteroidetes;c__Bacteroidia;o__Bacteroidales;f__Rikenellaceae;g__Alistipes;s__Alistipes sp. CHKCI003
GCA_900240235.1	s__Alistipes_A sp900240235	s__Alistipes sp. cv1	100	0.16	98.6	12	0	304100	Contig	d__Bacteria;p__Bacteroidota;c__Bacteroidia;o__Bacteroidales;f__Rikenellaceae;g__Alistipes_A;s__Alistipes_A sp900240235	d__Bacteria;p__Bacteroidetes;c__Bacteroidia;o__Bacteroidales;f__Rikenellaceae;g__Alistipes;s__Alistipes sp. cv1
GCA_000183485.2	s__Alistipes finegoldii	s__Alistipes sp. HGB5	100	0	95.7	86	0	98666	Contig	d__Bacteria;p__Bacteroidota;c__Bacteroidia;o__Bacteroidales;f__Rikenellaceae;g__Alistipes;s__Alistipes finegoldii	d__Bacteria;p__Bacteroidetes;c__Bacteroidia;o__Bacteroidales;f__Rikenellaceae;g__Alistipes;s__Alistipes sp. HGB5
GCA_900083545.1	s__Alistipes sp900083545	s__Alistipes sp. Marseille-P2431	100	0	99.7	6	0	2964217	Scaffold	d__Bacteria;p__Bacteroidota;c__Bacteroidia;o__Bacteroidales;f__Rikenellaceae;g__Alistipes;s__Alistipes sp900083545	d__Bacteria;p__Bacteroidetes;c__Bacteroidia;o__Bacteroidales;f__Rikenellaceae;g__Alistipes;s__Alistipes sp. Marseille-P2431
GCA_000798815.1	s__ZOR0009 sp000798815	s__Alistipes sp. ZOR0009	99.05	2.86	77.65	142	0	83090	Scaffold	d__Bacteria;p__Bacteroidota;c__Bacteroidia;o__Bacteroidales;f__ZOR0009;g__ZOR0009;s__ZOR0009 sp000798815	d__Bacteria;p__Bacteroidetes;c__Bacteroidia;o__Bacteroidales;f__Rikenellaceae;g__Alistipes;s__Alistipes sp. ZOR0009
GCA_900107675.1	s__Alistipes timonensis	s__Alistipes timonensis	100	0	98.9	22	0	373317	Scaffold	d__Bacteria;p__Bacteroidota;c__Bacteroidia;o__Bacteroidales;f__Rikenellaceae;g__Alistipes;s__Alistipes timonensis	d__Bacteria;p__Bacteroidetes;c__Bacteroidia;o__Bacteroidales;f__Rikenellaceae;g__Alistipes;s__Alistipes timonensis
GCA_000952155.1	s__Aliterella atlantica	s__Aliterella atlantica	94.22	0.67	87.87	60	0	156240	Contig	d__Bacteria;p__Cyanobacteria;c__Cyanobacteriia;o__Cyanobacteriales;f__Chroococcidiopsidaceae;g__Aliterella;s__Aliterella atlantica	d__Bacteria;p__Cyanobacteria;c__Chroococcidiopsidales_class;o__Chroococcidiopsidales;f__Chroococcidiopsidaceae;g__Aliterella;s__Aliterella atlantica
GCA_900128885.1	s__Alkalibacter saccharofermentans	s__Alkalibacter saccharofermentans	99.3	0.7	93.9	38	0	143442	Scaffold	d__Bacteria;p__Firmicutes_A;c__Clostridia;o__Eubacteriales;f__Alkalibacteraceae;g__Alkalibacter;s__Alkalibacter saccharofermentans	d__Bacteria;p__Firmicutes;c__Clostridia;o__Clostridiales;f__Eubacteriaceae;g__Alkalibacter;s__Alkalibacter saccharofermentans
GCA_900109085.1	s__Alkalibacterium gilvum	s__Alkalibacterium gilvum	97.81	0.73	89.36	96	0	40404	Scaffold	d__Bacteria;p__Firmicutes;c__Bacilli;o__Lactobacillales;f__Carnobacteriaceae;g__Alkalibacterium;s__Alkalibacterium gilvum	d__Bacteria;p__Firmicutes;c__Bacilli;o__Lactobacillales;f__Carnobacteriaceae;g__Alkalibacterium;s__Alkalibacterium gilvum
GCA_003003275.1	s__Alkalibacterium olivapovliticus	s__Alkalibacterium olivapovliticus	97.81	1.84	84.56	81	0	106618	Scaffold	d__Bacteria;p__Firmicutes;c__Bacilli;o__Lactobacillales;f__Carnobacteriaceae;g__Alkalibacterium;s__Alkalibacterium olivapovliticus	d__Bacteria;p__Firmicutes;c__Bacilli;o__Lactobacillales;f__Carnobacteriaceae;g__Alkalibacterium;s__Alkalibacterium olivapovliticus
GCA_900109325.1	s__Alkalibacterium pelagium	s__Alkalibacterium pelagium	98.36	2.39	84.56	37	0	146185	Scaffold	d__Bacteria;p__Firmicutes;c__Bacilli;o__Lactobacillales;f__Carnobacteriaceae;g__Alkalibacterium;s__Alkalibacterium pelagium	d__Bacteria;p__Firmicutes;c__Bacilli;o__Lactobacillales;f__Carnobacteriaceae;g__Alkalibacterium;s__Alkalibacterium pelagium
GCA_900109825.1	s__Alkalibacterium putridalgicola	s__Alkalibacterium putridalgicola	98.36	4.04	74.56	72	0	64053	Contig	d__Bacteria;p__Firmicutes;c__Bacilli;o__Lactobacillales;f__Carnobacteriaceae;g__Alkalibacterium;s__Alkalibacterium putridalgicola	d__Bacteria;p__Firmicutes;c__Bacilli;o__Lactobacillales;f__Carnobacteriaceae;g__Alkalibacterium;s__Alkalibacterium putridalgicola
GCA_001885615.1	s__Alkalibacterium sp001885615	s__Alkalibacterium sp. 20	98.36	2.91	78.31	110	0	55501	Contig	d__Bacteria;p__Firmicutes;c__Bacilli;o__Lactobacillales;f__Carnobacteriaceae;g__Alkalibacterium;s__Alkalibacterium sp001885615	d__Bacteria;p__Firmicutes;c__Bacilli;o__Lactobacillales;f__Carnobacteriaceae;g__Alkalibacterium;s__Alkalibacterium sp. 20
GCA_000585255.1	s__Alkalibacterium sp000585255	s__Alkalibacterium sp. AK22	98.36	1	91.16	44	0	102302	Contig	d__Bacteria;p__Firmicutes;c__Bacilli;o__Lactobacillales;f__Carnobacteriaceae;g__Alkalibacterium;s__Alkalibacterium sp000585255	d__Bacteria;p__Firmicutes;c__Bacilli;o__Lactobacillales;f__Carnobacteriaceae;g__Alkalibacterium;s__Alkalibacterium sp. AK22
GCA_900112455.1	s__Alkalibacterium subtropicum	s__Alkalibacterium subtropicum	98.91	2.95	82.31	37	0	144977	Scaffold	d__Bacteria;p__Firmicutes;c__Bacilli;o__Lactobacillales;f__Carnobacteriaceae;g__Alkalibacterium;s__Alkalibacterium subtropicum	d__Bacteria;p__Firmicutes;c__Bacilli;o__Lactobacillales;f__Carnobacteriaceae;g__Alkalibacterium;s__Alkalibacterium subtropicum
GCA_900101165.1	s__Alkalibacterium thalassium	s__Alkalibacterium thalassium	98.36	1.82	82.66	132	0	31707	Scaffold	d__Bacteria;p__Firmicutes;c__Bacilli;o__Lactobacillales;f__Carnobacteriaceae;g__Alkalibacterium;s__Alkalibacterium thalassium	d__Bacteria;p__Firmicutes;c__Bacilli;o__Lactobacillales;f__Carnobacteriaceae;g__Alkalibacterium;s__Alkalibacterium thalassium
GCA_003044065.1	s__Alkalicoccus saliphilus	s__Alkalicoccus saliphilus	98.01	0.17	93.61	71	0	101144	Scaffold	d__Bacteria;p__Firmicutes;c__Bacilli;o__Bacillales;f__Salisediminibacteriaceae;g__Alkalicoccus;s__Alkalicoccus saliphilus	d__Bacteria;p__Firmicutes;c__Bacilli;o__Bacillales;f__Bacillaceae;g__Alkalicoccus;s__Alkalicoccus saliphilus
GCA_000517065.1	s__Alkaliflexus imshenetskii	s__Alkaliflexus imshenetskii	96.74	1.09	88.94	47	0	431941	Scaffold	d__Bacteria;p__Bacteroidota;c__Bacteroidia;o__Bacteroidales;f__Marinilabiliaceae;g__Alkaliflexus;s__Alkaliflexus imshenetskii	d__Bacteria;p__Bacteroidetes;c__Bacteroidia;o__Marinilabiliales;f__Marinilabiliaceae;g__Alkaliflexus;s__Alkaliflexus imshenetskii
GCA_000014785.1	s__Alkalilimnicola ehrlichii	s__Alkalilimnicola ehrlichii	100	0.59	197	1	0	3275944	Complete Genome	d__Bacteria;p__Proteobacteria;c__Gammaproteobacteria;o__Nitrococcales;f__Halorhodospiraceae;g__Alkalilimnicola;s__Alkalilimnicola ehrlichii	d__Bacteria;p__Proteobacteria;c__Gammaproteobacteria;o__Chromatiales;f__Ectothiorhodospiraceae;g__Alkalilimnicola;s__Alkalilimnicola ehrlichii
GCA_900107845.1	s__Alkalimonas amylolytica	s__Alkalimonas amylolytica	99.66	1.06	92.56	36	0	291802	Scaffold	d__Bacteria;p__Proteobacteria;c__Gammaproteobacteria;o__Enterobacterales;f__Alteromonadaceae;g__Alkalimonas;s__Alkalimonas amylolytica	d__Bacteria;p__Proteobacteria;c__Gammaproteobacteria;o__Alkalimonas_order;f__Alkalimonas_family;g__Alkalimonas;s__Alkalimonas amylolytica
GCA_000016985.1	s__Alkaliphilus_A metalliredigens	s__Alkaliphilus metalliredigens	99.29	2.13	188.59	1	0	4929566	Complete Genome	d__Bacteria;p__Firmicutes_A;c__Clostridia;o__Peptostreptococcales;f__Natronincolaceae;g__Alkaliphilus_A;s__Alkaliphilus_A metalliredigens	d__Bacteria;p__Firmicutes;c__Clostridia;o__Clostridiales;f__Clostridiaceae;g__Alkaliphilus;s__Alkaliphilus metalliredigens
GCA_000018325.1	s__Alkaliphilus_B oremlandii	s__Alkaliphilus oremlandii	98.58	0.95	193.78	1	0	3123558	Complete Genome	d__Bacteria;p__Firmicutes_A;c__Clostridia;o__Peptostreptococcales;f__Natronincolaceae;g__Alkaliphilus_B;s__Alkaliphilus_B oremlandii	d__Bacteria;p__Firmicutes;c__Clostridia;o__Clostridiales;f__Clostridiaceae;g__Alkaliphilus;s__Alkaliphilus oremlandii
GCA_900101495.1	s__Alkaliphilus peptidifermentans	s__Alkaliphilus peptidifermentans	99.82	1.89	86.47	78	0	107325	Scaffold	d__Bacteria;p__Firmicutes_A;c__Clostridia;o__Peptostreptococcales;f__Natronincolaceae;g__Alkaliphilus;s__Alkaliphilus peptidifermentans	d__Bacteria;p__Firmicutes;c__Clostridia;o__Clostridiales;f__Clostridiaceae;g__Alkaliphilus;s__Alkaliphilus peptidifermentans
GCA_000621485.1	s__Alkaliphilus transvaalensis	s__Alkaliphilus transvaalensis	100	0.35	95.9	47	0	262265	Scaffold	d__Bacteria;p__Firmicutes_A;c__Clostridia;o__Peptostreptococcales;f__Natronincolaceae;g__Alkaliphilus;s__Alkaliphilus transvaalensis	d__Bacteria;p__Firmicutes;c__Clostridia;o__Clostridiales;f__Clostridiaceae;g__Alkaliphilus;s__Alkaliphilus transvaalensis
GCA_000373545.1	s__Alkalispirochaeta alkalica	s__Alkalispirochaeta alkalica	98.4	3.2	78.05	87	0	119568	Scaffold	d__Bacteria;p__Spirochaetota;c__Spirochaetia;o__Spirochaetales;f__Alkalispirochaetaceae;g__Alkalispirochaeta;s__Alkalispirochaeta alkalica	d__Bacteria;p__Spirochaetes;c__Spirochaetia;o__Spirochaetales;f__Spirochaetaceae;g__Alkalispirochaeta;s__Alkalispirochaeta alkalica
GCA_900156105.1	s__Alkalispirochaeta americana	s__Alkalispirochaeta americana	98.4	0	95.1	66	0	162526	Scaffold	d__Bacteria;p__Spirochaetota;c__Spirochaetia;o__Spirochaetales;f__Alkalispirochaetaceae;g__Alkalispirochaeta;s__Alkalispirochaeta americana	d__Bacteria;p__Spirochaetes;c__Spirochaetia;o__Spirochaetales;f__Spirochaetaceae;g__Alkalispirochaeta;s__Alkalispirochaeta americana
GCA_002201795.1	s__Alkalitalea saponilacus	s__Alkalitalea saponilacus	99.46	1.09	193.96	1	0	4775573	Complete Genome	d__Bacteria;p__Bacteroidota;c__Bacteroidia;o__Bacteroidales;f__Marinilabiliaceae;g__Alkalitalea;s__Alkalitalea saponilacus	d__Bacteria;p__Bacteroidetes;c__Bacteroidia;o__Marinilabiliales;f__Marinilabiliaceae;g__Alkalitalea;s__Alkalitalea saponilacus
GCA_000619845.1	s__Alkanindiges illinoisensis	s__Alkanindiges illinoisensis	100	0.18	98.4	14	0	295179	Scaffold	d__Bacteria;p__Proteobacteria;c__Gammaproteobacteria;o__Pseudomonadales;f__Moraxellaceae;g__Alkanindiges;s__Alkanindiges illinoisensis	d__Bacteria;p__Proteobacteria;c__Gammaproteobacteria;o__Pseudomonadales;f__Moraxellaceae;g__Alkanindiges;s__Alkanindiges illinoisensis
GCA_001982605.1	s__Alkanindiges sp001982605	s__Alkanindiges sp. H1	99.43	0.61	91.78	92	0	137373	Contig	d__Bacteria;p__Proteobacteria;c__Gammaproteobacteria;o__Pseudomonadales;f__Moraxellaceae;g__Alkanindiges;s__Alkanindiges sp001982605	d__Bacteria;p__Proteobacteria;c__Gammaproteobacteria;o__Pseudomonadales;f__Moraxellaceae;g__Alkanindiges;s__Alkanindiges sp. H1
GCA_900099755.1	s__Actinokineospora album	s__Alloactinosynnema album	100	1.54	90.55	35	0	459069	Scaffold	d__Bacteria;p__Actinobacteriota;c__Actinobacteria;o__Mycobacteriales;f__Pseudonocardiaceae;g__Actinokineospora;s__Actinokineospora album	d__Bacteria;p__Actinobacteria;c__Actinobacteria;o__Pseudonocardiales;f__Pseudonocardiaceae;g__Alloactinosynnema;s__Alloactinosynnema album
GCA_900101685.1	s__Actinokineospora iranicum	s__Alloactinosynnema iranicum	99.51	0.97	92.46	44	0	291113	Scaffold	d__Bacteria;p__Actinobacteriota;c__Actinobacteria;o__Mycobacteriales;f__Pseudonocardiaceae;g__Actinokineospora;s__Actinokineospora iranicum	d__Bacteria;p__Actinobacteria;c__Actinobacteria;o__Pseudonocardiales;f__Pseudonocardiaceae;g__Alloactinosynnema;s__Alloactinosynnema iranicum
GCA_900070365.1	s__Actinokineospora sp900070365	s__Alloactinosynnema sp. L-07	100	1.38	193.05	1	0	7405112	Complete Genome	d__Bacteria;p__Actinobacteriota;c__Actinobacteria;o__Mycobacteriales;f__Pseudonocardiaceae;g__Actinokineospora;s__Actinokineospora sp900070365	d__Bacteria;p__Actinobacteria;c__Actinobacteria;o__Pseudonocardiales;f__Pseudonocardiaceae;g__Alloactinosynnema;s__Alloactinosynnema sp. L-07
GCA_000384195.1	s__Allobaculum stercoricanis	s__Allobaculum stercoricanis	98.11	2.29	86.51	3	0	1098866	Scaffold	d__Bacteria;p__Firmicutes;c__Bacilli;o__Erysipelotrichales;f__Erysipelotrichaceae;g__Allobaculum;s__Allobaculum stercoricanis	d__Bacteria;p__Firmicutes;c__Erysipelotrichia;o__Erysipelotrichales;f__Erysipelotrichaceae;g__Allobaculum;s__Allobaculum stercoricanis
GCA_000025485.1	s__Allochromatium vinosum	s__Allochromatium vinosum	99.74	0.63	196.44	3	0	3526903	Complete Genome	d__Bacteria;p__Proteobacteria;c__Gammaproteobacteria;o__Chromatiales;f__Chromatiaceae;g__Allochromatium;s__Allochromatium vinosum	d__Bacteria;p__Proteobacteria;c__Gammaproteobacteria;o__Chromatiales;f__Chromatiaceae;g__Allochromatium;s__Allochromatium vinosum
GCA_900107145.1	s__Allochromatium warmingii	s__Allochromatium warmingii	96.43	0	91.68	95	0	60974	Scaffold	d__Bacteria;p__Proteobacteria;c__Gammaproteobacteria;o__Chromatiales;f__Chromatiaceae;g__Allochromatium;s__Allochromatium warmingii	d__Bacteria;p__Proteobacteria;c__Gammaproteobacteria;o__Chromatiales;f__Chromatiaceae;g__Allochromatium;s__Allochromatium warmingii
GCA_000815225.1	s__Allofrancisella guangzhouensis	s__Allofrancisella guangzhouensis	96.63	0.98	191.63	2	0	1658482	Complete Genome	d__Bacteria;p__Proteobacteria;c__Gammaproteobacteria;o__Francisellales;f__Francisellaceae;g__Allofrancisella;s__Allofrancisella guangzhouensis	d__Bacteria;p__Proteobacteria;c__Gammaproteobacteria;o__Thiotrichales;f__Francisellaceae;g__Allofrancisella;s__Allofrancisella guangzhouensis
GCA_000374325.1	s__Allofustis seminis	s__Allofustis seminis	95.86	0	95.11	15	0	177230	Scaffold	d__Bacteria;p__Firmicutes;c__Bacilli;o__Lactobacillales;f__Carnobacteriaceae;g__Allofustis;s__Allofustis seminis	d__Bacteria;p__Firmicutes;c__Bacilli;o__Lactobacillales;f__Carnobacteriaceae;g__Allofustis;s__Allofustis seminis
GCA_000315445.1	s__Alloiococcus otitis	s__Alloiococcus otitis	97.28	0.54	92.83	35	0	84992	Scaffold	d__Bacteria;p__Firmicutes;c__Bacilli;o__Lactobacillales;f__Carnobacteriaceae;g__Alloiococcus;s__Alloiococcus otitis	d__Bacteria;p__Firmicutes;c__Bacilli;o__Lactobacillales;f__Carnobacteriaceae;g__Alloiococcus;s__Alloiococcus otitis
GCA_900103775.1	s__Allokutzneria albata	s__Allokutzneria albata	99.47	3.34	82.72	1	0	8565519	Chromosome	d__Bacteria;p__Actinobacteriota;c__Actinobacteria;o__Mycobacteriales;f__Pseudonocardiaceae;g__Allokutzneria;s__Allokutzneria albata	d__Bacteria;p__Actinobacteria;c__Actinobacteria;o__Pseudonocardiales;f__Pseudonocardiaceae;g__Allokutzneria;s__Allokutzneria albata
GCA_003002095.1	s__Allonocardiopsis opalescens	s__Allonocardiopsis opalescens	100	1.84	89.65	23	0	703645	Scaffold	d__Bacteria;p__Actinobacteriota;c__Actinobacteria;o__Streptosporangiales;f__Streptosporangiaceae;g__Allonocardiopsis;s__Allonocardiopsis opalescens	d__Bacteria;p__Actinobacteria;c__Actinobacteria;o__Streptosporangiales;f__Allonocardiopsis_family;g__Allonocardiopsis;s__Allonocardiopsis opalescens
GCA_000234115.1	s__Alloprevotella rava	s__Alloprevotella rava	99.16	0	96.31	57	0	100410	Scaffold	d__Bacteria;p__Bacteroidota;c__Bacteroidia;o__Bacteroidales;f__Bacteroidaceae;g__Alloprevotella;s__Alloprevotella rava	d__Bacteria;p__Bacteroidetes;c__Bacteroidia;o__Bacteroidales;f__Prevotellaceae;g__Alloprevotella;s__Alloprevotella rava
GCA_003265305.2	s__RUG210 sp003265305	s__Alloprevotella sp. E39	98.42	0	96.62	36	0	196724	Contig	d__Bacteria;p__Bacteroidota;c__Bacteroidia;o__Bacteroidales;f__Bacteroidaceae;g__RUG210;s__RUG210 sp003265305	d__Bacteria;p__Bacteroidetes;c__Bacteroidia;o__Bacteroidales;f__Prevotellaceae;g__Alloprevotella;s__Alloprevotella sp. E39
GCA_000159995.1	s__Alloprevotella tannerae	s__Alloprevotella tannerae	98.5	0	96.8	34	0	314754	Scaffold	d__Bacteria;p__Bacteroidota;c__Bacteroidia;o__Bacteroidales;f__Bacteroidaceae;g__Alloprevotella;s__Alloprevotella tannerae	d__Bacteria;p__Bacteroidetes;c__Bacteroidia;o__Bacteroidales;f__Prevotellaceae;g__Alloprevotella;s__Alloprevotella tannerae
GCA_003143535.1	s__UBA6715 sp003143535	s__Allopseudarcicella aquatilis	96.3	0	196.25	1	0	3116291	Complete Genome	d__Bacteria;p__Bacteroidota;c__Bacteroidia;o__Cytophagales;f__Spirosomaceae;g__UBA6715;s__UBA6715 sp003143535	d__Bacteria;p__Bacteroidetes;c__Cytophagia;o__Cytophagales;f__Cytophagaceae;g__Allopseudarcicella;s__Allopseudarcicella aquatilis
GCA_000981225.1	s__Allosalinactinospora lopnorensis	s__Allosalinactinospora lopnorensis	97.34	0.82	82.24	220	0	61350	Contig	d__Bacteria;p__Actinobacteriota;c__Actinobacteria;o__Streptosporangiales;f__Streptosporangiaceae;g__Allosalinactinospora;s__Allosalinactinospora lopnorensis	d__Bacteria;p__Actinobacteria;c__Actinobacteria;o__Streptosporangiales;f__Nocardiopsaceae;g__Allosalinactinospora;s__Allosalinactinospora lopnorensis
GCA_000376885.1	s__Alloscardovia criceti	s__Alloscardovia criceti	99.77	0	99.22	11	0	473334	Contig	d__Bacteria;p__Actinobacteriota;c__Actinobacteria;o__Actinomycetales;f__Bifidobacteriaceae;g__Alloscardovia;s__Alloscardovia criceti	d__Bacteria;p__Actinobacteria;c__Actinobacteria;o__Bifidobacteriales;f__Bifidobacteriaceae;g__Alloscardovia;s__Alloscardovia criceti
GCA_002259705.1	s__Alloscardovia macacae	s__Alloscardovia macacae	100	0	99	20	0	482284	Contig	d__Bacteria;p__Actinobacteriota;c__Actinobacteria;o__Actinomycetales;f__Bifidobacteriaceae;g__Alloscardovia;s__Alloscardovia macacae	d__Bacteria;p__Actinobacteria;c__Actinobacteria;o__Bifidobacteriales;f__Bifidobacteriaceae;g__Alloscardovia;s__Alloscardovia macacae
GCA_002127695.1	s__Alloscardovia macacae	s__Alloscardovia macacae	100	0	98	40	0	112429	Contig	d__Bacteria;p__Actinobacteriota;c__Actinobacteria;o__Actinomycetales;f__Bifidobacteriaceae;g__Alloscardovia;s__Alloscardovia macacae	d__Bacteria;p__Actinobacteria;c__Actinobacteria;o__Bifidobacteriales;f__Bifidobacteriaceae;g__Alloscardovia;s__Alloscardovia macacae
GCA_002861485.1	s__Alloscardovia omnicolens	s__Alloscardovia omnicolens	100	0	99.3	14	0	321897	Contig	d__Bacteria;p__Actinobacteriota;c__Actinobacteria;o__Actinomycetales;f__Bifidobacteriaceae;g__Alloscardovia;s__Alloscardovia omnicolens	d__Bacteria;p__Actinobacteria;c__Actinobacteria;o__Bifidobacteriales;f__Bifidobacteriaceae;g__Alloscardovia;s__Alloscardovia omnicolens
GCA_002847765.1	s__Alloscardovia omnicolens	s__Alloscardovia omnicolens	99.94	0	99.14	16	0	226730	Scaffold	d__Bacteria;p__Actinobacteriota;c__Actinobacteria;o__Actinomycetales;f__Bifidobacteriaceae;g__Alloscardovia;s__Alloscardovia omnicolens	d__Bacteria;p__Actinobacteria;c__Actinobacteria;o__Bifidobacteriales;f__Bifidobacteriaceae;g__Alloscardovia;s__Alloscardovia omnicolens
GCA_001056455.1	s__Alloscardovia omnicolens	s__Alloscardovia omnicolens	99.94	0	98.79	23	0	135169	Scaffold	d__Bacteria;p__Actinobacteriota;c__Actinobacteria;o__Actinomycetales;f__Bifidobacteriaceae;g__Alloscardovia;s__Alloscardovia omnicolens	d__Bacteria;p__Actinobacteria;c__Actinobacteria;o__Bifidobacteriales;f__Bifidobacteriaceae;g__Alloscardovia;s__Alloscardovia omnicolens
GCA_001056905.1	s__Alloscardovia omnicolens	s__Alloscardovia omnicolens	99.94	0	98.64	26	0	104932	Scaffold	d__Bacteria;p__Actinobacteriota;c__Actinobacteria;o__Actinomycetales;f__Bifidobacteriaceae;g__Alloscardovia;s__Alloscardovia omnicolens	d__Bacteria;p__Actinobacteria;c__Actinobacteria;o__Bifidobacteriales;f__Bifidobacteriaceae;g__Alloscardovia;s__Alloscardovia omnicolens
GCA_000420505.1	s__Alloscardovia omnicolens	s__Alloscardovia omnicolens	100	0	97.85	43	0	93810	Contig	d__Bacteria;p__Actinobacteriota;c__Actinobacteria;o__Actinomycetales;f__Bifidobacteriaceae;g__Alloscardovia;s__Alloscardovia omnicolens	d__Bacteria;p__Actinobacteria;c__Actinobacteria;o__Bifidobacteriales;f__Bifidobacteriaceae;g__Alloscardovia;s__Alloscardovia omnicolens
GCA_001296005.1	s__Niveispirillum sp001296005	s__alpha proteobacterium AAP38	100	0.58	94	62	0	208210	Contig	d__Bacteria;p__Proteobacteria;c__Alphaproteobacteria;o__Azospirillales;f__Azospirillaceae;g__Niveispirillum;s__Niveispirillum sp001296005	d__Bacteria;p__Proteobacteria;c__Alphaproteobacteria;o__alpha proteobacterium AAP38_order;f__alpha proteobacterium AAP38_family;g__alpha proteobacterium AAP38_genus;s__alpha proteobacterium AAP38
GCA_001295935.1	s__Sandarakinorhabdus sp001295935	s__alpha proteobacterium AAP81b	99.07	0.43	86.57	207	0	29964	Contig	d__Bacteria;p__Proteobacteria;c__Alphaproteobacteria;o__Sphingomonadales;f__Sphingomonadaceae;g__Sandarakinorhabdus;s__Sandarakinorhabdus sp001295935	d__Bacteria;p__Proteobacteria;c__Alphaproteobacteria;o__alpha proteobacterium AAP81b_order;f__alpha proteobacterium AAP81b_family;g__alpha proteobacterium AAP81b_genus;s__alpha proteobacterium AAP81b
GCA_000171835.1	s__BAL199 sp000171835	s__alpha proteobacterium BAL199	99.35	0.87	91.55	69	0	210286	Contig	d__Bacteria;p__Proteobacteria;c__Alphaproteobacteria;o__Thalassobaculales;f__Thalassobaculaceae;g__BAL199;s__BAL199 sp000171835	d__Bacteria;p__Proteobacteria;c__Alphaproteobacteria;o__alpha proteobacterium BAL199_order;f__alpha proteobacterium BAL199_family;g__alpha proteobacterium BAL199_genus;s__alpha proteobacterium BAL199
GCA_000163555.2	s__HIMB114 sp000163555	s__alpha proteobacterium HIMB114	98.81	0	98.76	1	0	1237371	Contig	d__Bacteria;p__Proteobacteria;c__Alphaproteobacteria;o__Pelagibacterales;f__Pelagibacteraceae;g__HIMB114;s__HIMB114 sp000163555	d__Bacteria;p__Proteobacteria;c__Alphaproteobacteria;o__Pelagibacterales;f__Pelagibacteraceae;g__alpha proteobacterium HIMB114_genus;s__alpha proteobacterium HIMB114
GCA_000299095.1	s__Pelagibacter sp000299095	s__alpha proteobacterium HIMB5	100	0.48	197.55	1	0	1343202	Complete Genome	d__Bacteria;p__Proteobacteria;c__Alphaproteobacteria;o__Pelagibacterales;f__Pelagibacteraceae;g__Pelagibacter;s__Pelagibacter sp000299095	d__Bacteria;p__Proteobacteria;c__Alphaproteobacteria;o__Pelagibacterales;f__Pelagibacteraceae;g__alpha proteobacterium HIMB5_genus;s__alpha proteobacterium HIMB5
GCA_000299115.1	s__HIMB59 sp000299115	s__alpha proteobacterium HIMB59	95.78	0	195.73	1	0	1410127	Complete Genome	d__Bacteria;p__Proteobacteria;c__Alphaproteobacteria;o__HIMB59;f__HIMB59;g__HIMB59;s__HIMB59 sp000299115	d__Bacteria;p__Proteobacteria;c__Alphaproteobacteria;o__Pelagibacterales;f__Pelagibacteraceae;g__alpha proteobacterium HIMB59_genus;s__alpha proteobacterium HIMB59
GCA_000293845.2	s__Micropelagos sp000293845	s__alpha proteobacterium IMCC14465	98.71	0.14	97.21	16	0	486595	Contig	d__Bacteria;p__Proteobacteria;c__Alphaproteobacteria;o__Parvibaculales;f__RS24;g__Micropelagos;s__Micropelagos sp000293845	d__Bacteria;p__Proteobacteria;c__Alphaproteobacteria;o__alpha proteobacterium IMCC14465_order;f__alpha proteobacterium IMCC14465_family;g__alpha proteobacterium IMCC14465_genus;s__alpha proteobacterium IMCC14465
GCA_000335735.1	s__Brevundimonas sp000335735	s__alpha proteobacterium L41A	99.68	0.97	91.48	67	0	82421	Contig	d__Bacteria;p__Proteobacteria;c__Alphaproteobacteria;o__Caulobacterales;f__Caulobacteraceae;g__Brevundimonas;s__Brevundimonas sp000335735	d__Bacteria;p__Proteobacteria;c__Alphaproteobacteria;o__alpha proteobacterium L41A_order;f__alpha proteobacterium L41A_family;g__alpha proteobacterium L41A_genus;s__alpha proteobacterium L41A
GCA_000509225.1	s__Mf105b01 sp000509225	s__alpha proteobacterium Mf 1.05b.01	100	0	99.9	2	0	2837003	Contig	d__Bacteria;p__Proteobacteria;c__Alphaproteobacteria;o__Parvibaculales;f__Parvibaculaceae;g__Mf105b01;s__Mf105b01 sp000509225	d__Bacteria;p__Proteobacteria;c__Alphaproteobacteria;o__alpha proteobacterium Mf 1.05b.01_order;f__alpha proteobacterium Mf 1.05b.01_family;g__alpha proteobacterium Mf 1.05b.01_genus;s__alpha proteobacterium Mf 1.05b.01
GCA_000710935.1	s__Q-1 sp000710935	s__alpha proteobacterium Q-1	100	0.43	92.4	109	0	102443	Contig	d__Bacteria;p__Proteobacteria;c__Alphaproteobacteria;o__Sphingomonadales;f__Kordiimonadaceae;g__Q-1;s__Q-1 sp000710935	d__Bacteria;p__Proteobacteria;c__Alphaproteobacteria;o__alpha proteobacterium Q-1_order;f__alpha proteobacterium Q-1_family;g__alpha proteobacterium Q-1_genus;s__alpha proteobacterium Q-1
GCA_000974665.1	s__SWB02 sp000974665	s__alpha proteobacterium U9-1i	99.03	0.6	95.78	5	0	1412947	Contig	d__Bacteria;p__Proteobacteria;c__Alphaproteobacteria;o__Caulobacterales;f__Hyphomonadaceae;g__SWB02;s__SWB02 sp000974665	d__Bacteria;p__Proteobacteria;c__Alphaproteobacteria;o__alpha proteobacterium U9-1i_order;f__alpha proteobacterium U9-1i_family;g__alpha proteobacterium U9-1i_genus;s__alpha proteobacterium U9-1i
GCA_003004785.1	s__Alsobacter sp003004785	s__Alsobacter sp. SH9	99.43	0.57	91.78	96	0	173970	Contig	d__Bacteria;p__Proteobacteria;c__Alphaproteobacteria;o__Rhizobiales;f__Beijerinckiaceae;g__Alsobacter;s__Alsobacter sp003004785	d__Bacteria;p__Proteobacteria;c__Alphaproteobacteria;o__Rhizobiales;f__Alsobacter_family;g__Alsobacter;s__Alsobacter sp. SH9
GCA_001008165.2	s__Porphyrobacter_A atlanticus	s__Altererythrobacter atlanticus	99.48	0.55	196.63	2	0	3386291	Complete Genome	d__Bacteria;p__Proteobacteria;c__Alphaproteobacteria;o__Sphingomonadales;f__Sphingomonadaceae;g__Porphyrobacter_A;s__Porphyrobacter_A atlanticus	d__Bacteria;p__Proteobacteria;c__Alphaproteobacteria;o__Sphingomonadales;f__Erythrobacteraceae;g__Altererythrobacter;s__Altererythrobacter atlanticus
GCA_001698205.1	s__Altererythrobacter_B dongtanensis	s__Altererythrobacter dongtanensis	99.52	0.17	198.62	1	0	3009495	Complete Genome	d__Bacteria;p__Proteobacteria;c__Alphaproteobacteria;o__Sphingomonadales;f__Sphingomonadaceae;g__Altererythrobacter_B;s__Altererythrobacter_B dongtanensis	d__Bacteria;p__Proteobacteria;c__Alphaproteobacteria;o__Sphingomonadales;f__Erythrobacteraceae;g__Altererythrobacter;s__Altererythrobacter dongtanensis
GCA_001281485.1	s__Altererythrobacter epoxidivorans	s__Altererythrobacter epoxidivorans	99.25	1.31	192.65	1	0	2786256	Complete Genome	d__Bacteria;p__Proteobacteria;c__Alphaproteobacteria;o__Sphingomonadales;f__Sphingomonadaceae;g__Altererythrobacter;s__Altererythrobacter epoxidivorans	d__Bacteria;p__Proteobacteria;c__Alphaproteobacteria;o__Sphingomonadales;f__Erythrobacteraceae;g__Altererythrobacter;s__Altererythrobacter epoxidivorans
GCA_002870965.1	s__Altererythrobacter_B flavus	s__Altererythrobacter flavus	99.08	1.04	92.43	29	0	510722	Contig	d__Bacteria;p__Proteobacteria;c__Alphaproteobacteria;o__Sphingomonadales;f__Sphingomonadaceae;g__Altererythrobacter_B;s__Altererythrobacter_B flavus	d__Bacteria;p__Proteobacteria;c__Alphaproteobacteria;o__Sphingomonadales;f__Erythrobacteraceae;g__Altererythrobacter;s__Altererythrobacter flavus
GCA_001663155.1	s__Altererythrobacter ishigakiensis	s__Altererythrobacter ishigakiensis	98.86	0.73	195.16	1	0	2673978	Complete Genome	d__Bacteria;p__Proteobacteria;c__Alphaproteobacteria;o__Sphingomonadales;f__Sphingomonadaceae;g__Altererythrobacter;s__Altererythrobacter ishigakiensis	d__Bacteria;p__Proteobacteria;c__Alphaproteobacteria;o__Sphingomonadales;f__Erythrobacteraceae;g__Altererythrobacter;s__Altererythrobacter ishigakiensis
GCA_002269345.1	s__Altererythrobacter_B mangrovi	s__Altererythrobacter mangrovi	99.05	0.77	195.15	1	0	2702851	Complete Genome	d__Bacteria;p__Proteobacteria;c__Alphaproteobacteria;o__Sphingomonadales;f__Sphingomonadaceae;g__Altererythrobacter_B;s__Altererythrobacter_B mangrovi	d__Bacteria;p__Proteobacteria;c__Alphaproteobacteria;o__Sphingomonadales;f__Erythrobacteraceae;g__Altererythrobacter;s__Altererythrobacter mangrovi
GCA_001028625.1	s__Altererythrobacter_A marensis	s__Altererythrobacter marensis	99.48	0.62	196.33	1	0	2885033	Complete Genome	d__Bacteria;p__Proteobacteria;c__Alphaproteobacteria;o__Sphingomonadales;f__Sphingomonadaceae;g__Altererythrobacter_A;s__Altererythrobacter_A marensis	d__Bacteria;p__Proteobacteria;c__Alphaproteobacteria;o__Sphingomonadales;f__Erythrobacteraceae;g__Altererythrobacter;s__Altererythrobacter marensis
[truncated: 14,491 more rows]

## Sheet: Supp.  Table 2
ANI	Species diversity	Strains diversity	Replicate	ANI to DB	AF to DB	No. genomes	No. species	Strains per species	Abundance range
100	LOW	FALSE	1	100	100	105	105	1	23.8 to 4.1E-04
100	LOW	FALSE	2	100	100	97	97	1	16.4 to 1.8E-03
[truncated: 138 more rows]

## Sheet: Supp. Table 6
NCBI BioProject	NCBI Run ID	Location	Reference	Study description	Sample attributes	MCP: assigned reads (%)	Kraken: assigned reads (%)	Bracken: assigned reads (%)	MetaCache: assigned reads (%)	MCP: species at ≥ 0.01%	Kraken: species at ≥ 0.01%	Bracken: species at ≥ 0.01%	MetaCache: species at ≥ 0.01%	mOTUs: species at ≥ 0.01%	MetaPhlAn: species at ≥ 0.01%
[truncated: 33 more rows]
